# Supplementary material for: Genomic signatures of recent convergent transitions to social life in spiders
Source: Nat Commun. 2022 Nov 22;13:6967. doi: 10.1038/s41467-022-34446-8 (PMC9681848; doi:10.1038/s41467-022-34446-8)
Supplement: Supplementary file 4 — Supplementary Data 1 [file 41467_2022_34446_MOESM4_ESM.csv]

ogg_id	p-value	qvalue	K-value	type	gene
OG8030CH	0	0	0.01	relaxation	Glucose-6-phosphate exchanger SLC37A4
OG80GG9Z	0	0	0.55	relaxation	Talin-1
OG80S32H	0	0	0.12	relaxation	Growth factor receptor-bound protein 14
OG818F7P	0	0	0.24	relaxation	Double-strand-break repair protein rad21 homolog
OG81C9GG	0	0	0.35	relaxation	Mitochondrial intermediate peptidase
OG81K1ZP	0	0	0	relaxation	Malignant T-cell-amplified sequence 1
OG81ZHXJ	0	0	1	relaxation	Calcium and integrin-binding family member 3
OG837V14	0	0	0.37	relaxation	Cytochrome P450 315a1, mitochondrial
OG83BQ86	0	0	0.93	relaxation	Dual specificity mitogen-activated protein kinase kinase 7
OG83BQ87	0	0	0.56	relaxation	Putative oxidoreductase GLYR1 homolog
OG83R67J	0	0	0.25	relaxation	Cyclin-D-binding Myb-like transcription factor 1
OG83V2FQ	0	0	0.94	relaxation	Pyruvate dehydrogenase phosphatase regulatory subunit, mitochondrial
OG83V2FW	0	0	0.36	relaxation	Probable tRNA (guanine(26)-N(2))-dimethyltransferase
OG84F8WN	0	0	0.11	relaxation	SPRY domain-containing SOCS box protein 3
OG84N1C8	0	0	0.59	relaxation	Xylulose kinase
OG851HB7	0	0	0.19	relaxation	rRNA-processing protein FCF1 homolog
OG85QM10	0	0	0.31	relaxation	Acetoacetyl-CoA synthetase
OG85TG7F	0	0	0.95	relaxation	TBC1 domain family member 25
OG85XBGS	0	0	0.49	relaxation	Mitochondrial inner membrane protease subunit 1
OG86DPP7	0	0	0	relaxation	NADH dehydrogenase [ubiquinone] iron-sulfur protein 8, mitochondrial
OG86Q9DF	0	0	0.3	relaxation	Outer capsid protein VP4
OG87WR7S	0	0	0.32	relaxation	Sodium leak channel non-selective protein
OG886C0F	0	0	0.36	relaxation	Solute carrier family 23 member 2
OG886C0N	0	0	0.24	relaxation	Nitric oxide synthase, brain
OG88GZPS	0	0	0.93	relaxation	G-protein coupled receptor dmsr-1
OG88KTXD	0	0	0.3	relaxation	ATPase family AAA domain-containing protein 3
OG88SKDN	0	0	0.1	relaxation	Peptidyl-prolyl cis-trans isomerase-like 1
OG88WFNT	0	0	0.38	relaxation	Oxysterol-binding protein-related protein 1C
OG893643	0	0	0.67	relaxation	Mediator of RNA polymerase II transcription subunit 14
OG898XM9	0	0	0	relaxation	DNA-binding protein D-ETS-3
OG89KJB6	0	0	0.33	relaxation	GATA zinc finger domain-containing protein 1
OG8B018H	0	0	0.1	relaxation	26S proteasome non-ATPase regulatory subunit 6
OG8B018J	0	0	0.89	relaxation	Cytochrome P450 4V2
OG8B019B	0	0	0.13	relaxation	Synembryn-A
OG8BGCG5	0	0	0.42	relaxation	Serine/threonine-protein kinase NLK
OG8BGCG6	0	0	0.29	relaxation	Bromodomain-containing protein 4
OG8BP3XW	0	0	0.62	relaxation	Phospholipid-transporting ATPase ABCA1
OG8BS06B	0	0	0.19	relaxation	Vesicle-associated membrane protein 1
OG8BZQPP	0	0	0.1	relaxation	CREB-regulated transcription coactivator 1
OG8CNTBH	0	0	0.48	relaxation	Ras-related protein Rab-35
OG8CZF20	0	0	0.42	relaxation	Phosphoinositide 3-kinase regulatory subunit 4
OG8DNHR4	0	0	0.14	relaxation	CDC42 small effector protein 2
OG8DV876	0	0	0.93	relaxation	Alpha-(1,3)-fucosyltransferase 11
OG8F20PM	0	0	0.47	relaxation	Programmed cell death protein 2
OG8FBMD5	0	0	0	relaxation	RING finger protein unkempt homolog
OG8FJBW2	0	0	0.72	relaxation	Alpha-1-inhibitor 3
OG8G4K9M	0	0	0.81	relaxation	Serine/threonine-protein kinase PAK 1
OG8GF61R	0	0	0	relaxation	Transcription initiation factor IIA subunit 2
OG8GJ28N	0	0	0.49	relaxation	Glutathione S-transferase Mu 1
OG8GQSRV	0	0	0.26	relaxation	Lys-63-specific deubiquitinase BRCC36
OG8H48PX	0	0	0.29	relaxation	Poly(A) polymerase type 3 (Fragment)
OG8HB15P	0	0	0.42	relaxation	Neprilysin-2
OG8HDWF2	0	0	0.31	relaxation	ADP-ribose glycohydrolase ARH3
OG8HDWFF	0	0	0.2	relaxation	Cyclin-D1-binding protein 1 homolog
OG8HHRNJ	0	0	0.29	relaxation	Sodium channel protein para
OG8HMMWD	0	0	0.34	relaxation	Dynamin
OG8JHG20	0	0	0.51	relaxation	Chordin
OG8K0T7S	0	0	0.76	relaxation	Terminal uridylyltransferase 4
OG8KD968	0	0	0.49	relaxation	Alpha-aminoadipic semialdehyde dehydrogenase
OG8KM1PD	0	0	0.86	relaxation	Forkhead box protein K2
OG8KM1PJ	0	0	0.27	relaxation	Transmembrane protein 165
OG8KWNDW	0	0	0	relaxation	HIRA-interacting protein 3
OG8M3CWN	0	0	0.55	relaxation	Abnormal spindle-like microcephaly-associated protein homolog (Fragment)
OG8MGVTF	0	0	0	relaxation	WASH complex subunit 5
OG8MPM9N	0	0	0.33	relaxation	Carbonic anhydrase 1
OG8MPMB2	0	0	0.16	relaxation	IST1 homolog
OG8MSGK3	0	0	0.87	relaxation	Y+L amino acid transporter 2
OG8N071G	0	0	0.42	relaxation	Uncharacterized protein F36G3.2
OG8N338J	0	0	0.47	relaxation	Chromatin complexes subunit BAP18
OG8N5ZHB	0	0	0.45	relaxation	Activator of 90 kDa heat shock protein ATPase homolog 1
OG8NCQ0P	0	0	0.04	relaxation	U11/U12 small nuclear ribonucleoprotein 25 kDa protein
OG8NP9Q9	0	0	0.35	relaxation	Decapping and exoribonuclease protein
OG8NS5ZG	0	0	0.16	relaxation	Eukaryotic translation initiation factor 4 gamma 1
OG8P5NX4	0	0	0	relaxation	Thyroglobulin
OG8P8J4B	0	0	0.91	relaxation	Acetylcholinesterase
OG8PCDCZ	0	0	0.59	relaxation	Histone-lysine N-methyltransferase SMYD3
OG8PK4VN	0	0	0.25	relaxation	Ubiquinol-cytochrome-c reductase complex assembly factor 1
OG8PP13F	0	0	0.47	relaxation	Eukaryotic translation initiation factor 4 gamma 3
OG8PP13S	0	0	0.12	relaxation	Mothers against decapentaplegic homolog 6
OG8PRWB3	0	0	0.42	relaxation	Phagosome assembly factor 1
OG8Q5C90	0	0	0.46	relaxation	Synaptogenesis protein syg-2
OG8Q87J0	0	0	0.42	relaxation	E3 ubiquitin-protein ligase RBBP6
OG8QG013	0	0	0.85	relaxation	Leukocyte elastase inhibitor
OG8R26F1	0	0	0.28	relaxation	Lysine-specific demethylase 5C
OG8R52P7	0	0	0.52	relaxation	Deoxynucleotidyltransferase terminal-interacting protein 1
OG8RBT5Q	0	0	0.58	relaxation	Protein LST8 homolog
OG8RFPCT	0	0	0.13	relaxation	IQ motif and SEC7 domain-containing protein 1
OG8RR93Z	0	0	0	relaxation	Pre-miRNA 5'-monophosphate methyltransferase
OG8RZ1KX	0	0	0.94	relaxation	Polyhomeotic-like protein 3
OG8S1WV5	0	0	0.18	relaxation	Constitutive coactivator of peroxisome proliferator-activated receptor gamma
OG8SN47V	0	0	0.61	relaxation	ATP-binding cassette sub-family C member 12
OG8T1M6W	0	0	0.36	relaxation	Gustatory receptor for sugar taste 64f
OG8TF35D	0	0	0	relaxation	F-box/WD repeat-containing protein 7
OG8TF35S	0	0	0.2	relaxation	Ubiquitin-conjugating enzyme E2 J2
OG8TMTNH	0	0	0.97	relaxation	BTB/POZ domain-containing protein KCTD16
OG8TTK49	0	0	0.35	relaxation	Rab-like protein 6
OG8V19KZ	0	0	0.45	relaxation	Pre-mRNA-processing factor 6
OG8V19M2	0	0	1	relaxation	Peroxisomal carnitine O-octanoyltransferase
OG8V9X9T	0	0	0.29	relaxation	Kelch-like protein 17
OG8VT8HP	0	0	0.4	relaxation	Syntaxin-1A
OG8WQ3NV	0	0	0.66	relaxation	U4/U6 small nuclear ribonucleoprotein Prp31
OG8WSZWW	0	0	1	relaxation	Ras-related protein Rab6
OG8XD6BP	0	0	0.23	relaxation	BRCA2-interacting transcriptional repressor EMSY
OG8XH2K8	0	0	0.25	relaxation	Cullin-5
OG8XSP94	0	0	0.16	relaxation	Serine/threonine-protein phosphatase 2A regulatory subunit B'' subunit alpha
OG8Z0DRW	0	0	0.7	relaxation	U4/U6.U5 tri-snRNP-associated protein 2
OG8Z0DSP	0	0	0.34	relaxation	UPF0705 protein C11orf49
OG8Z6584	0	0	0.66	relaxation	Protein farnesyltransferase subunit beta
OG8Z658F	0	0	0.9	relaxation	Retrovirus-related Pol polyprotein from transposon 17.6
OG8ZGRZP	0	0	0	relaxation	Transcriptional activator protein Pur-alpha
OG8ZKN6G	0	0	0.02	relaxation	Oxysterol-binding protein 1
OG8ZPHFV	0	0	0.05	relaxation	Syntaxin-5
OG8ZSCPN	0	0	0.08	relaxation	EGF domain-specific O-linked N-acetylglucosamine transferase
OG8ZSCPW	0	0	0.25	relaxation	Transport and Golgi organization protein 6 homolog
OG8ZSCQ5	0	0	0.78	relaxation	FERM domain-containing protein 4A
OG8284MS	0.0001	0.001828537	0.71	relaxation	Protocadherin Fat 1
OG8284N3	0.0001	0.001828537	0.56	relaxation	CCR4-NOT transcription complex subunit 2
OG8323JH	0.0001	0.001828537	0.42	relaxation	WD repeat domain phosphoinositide-interacting protein 4
OG83BQ8S	0.0001	0.001828537	0.57	relaxation	Sulfotransferase 1C4
OG83FKH8	0.0001	0.001828537	0.51	relaxation	Sorbitol dehydrogenase
OG841SXP	0.0001	0.001828537	0.18	relaxation	Phosphatidylserine synthase
OG847JDM	0.0001	0.001828537	0	relaxation	NADPH:adrenodoxin oxidoreductase, mitochondrial
OG84XN35	0.0001	0.001828537	0	relaxation	cAMP-dependent protein kinase type II regulatory subunit
OG86HJWZ	0.0001	0.001828537	0	relaxation	BTB/POZ domain-containing protein 19
OG88SKDR	0.0001	0.001828537	0.48	relaxation	Galectin-4
OG8BGCG8	0.0001	0.001828537	0.2	relaxation	Synaptotagmin-16
OG8BK7QG	0.0001	0.001828537	0.21	relaxation	Exosome complex component CSL4
OG8BVVDZ	0.0001	0.001828537	0.98	relaxation	cAMP-specific 3',5'-cyclic phosphodiesterase
OG8D55J8	0.0001	0.001828537	0.16	relaxation	Protein Son
OG8FBMD6	0.0001	0.001828537	0.65	relaxation	Proteasome subunit beta
OG8FJBW1	0.0001	0.001828537	0	relaxation	Cytohesin-1
OG8FR3C2	0.0001	0.001828537	0.04	relaxation	26S proteasome non-ATPase regulatory subunit 4
OG8GTP08	0.0001	0.001828537	0.53	relaxation	Dual specificity protein phosphatase 16
OG8HTCCM	0.0001	0.001828537	0.17	relaxation	U3 small nucleolar ribonucleoprotein protein IMP4
OG8J13V9	0.0001	0.001828537	0.29	relaxation	Acetylcholine receptor subunit beta-like 1
OG8JWZ19	0.0001	0.001828537	0.1	relaxation	Putative polypeptide N-acetylgalactosaminyltransferase 9
OG8K0T7T	0.0001	0.001828537	0.19	relaxation	Malectin-B
OG8K9DZR	0.0001	0.001828537	0.33	relaxation	Stromal membrane-associated protein 1
OG8MGVTT	0.0001	0.001828537	0.27	relaxation	Regucalcin
OG8MKR2Q	0.0001	0.001828537	0.32	relaxation	Growth hormone-inducible transmembrane protein
OG8NW25S	0.0001	0.001828537	0	relaxation	Serine/threonine-protein kinase Pink1, mitochondrial
OG8QC3RP	0.0001	0.001828537	0.13	relaxation	General transcription factor IIH subunit 1
OG8QJV7M	0.0001	0.001828537	0.52	relaxation	Claudin domain-containing protein 1
OG8QVFZN	0.0001	0.001828537	0.06	relaxation	Protein cornichon
OG8SXR00	0.0001	0.001828537	0.52	relaxation	Suppressor of cytokine signaling 7
OG8W3W7K	0.0001	0.001828537	0.25	relaxation	Putative glucose-6-phosphate 1-epimerase
OG8ZKN6M	0.0001	0.001828537	0.4	relaxation	Zinc/cadmium resistance protein
OG80KBK5	0.0002	0.003368941	0.5	relaxation	Hsp90 co-chaperone Cdc37
OG82FW3Q	0.0002	0.003368941	0.53	relaxation	DNA-directed RNA polymerase, mitochondrial
OG82JRC2	0.0002	0.003368941	0.33	relaxation	Cytochrome c oxidase assembly factor 7 homolog
OG82NMKM	0.0002	0.003368941	0.31	relaxation	UDP-glucuronic acid decarboxylase 1
OG89GP2T	0.0002	0.003368941	0	relaxation	Protein mothers against dpp
OG8HMMWP	0.0002	0.003368941	0.61	relaxation	Golgin subfamily A member 5
OG8P5NWJ	0.0002	0.003368941	0.08	relaxation	Zinc finger protein rotund
OG8QZB6T	0.0002	0.003368941	0.27	relaxation	Membrane progestin receptor gamma
OG8SXR09	0.0002	0.003368941	0.49	relaxation	Band 4.1-like protein 5
OG841SXM	0.0003	0.004606701	0.6	relaxation	Nephrin
OG85QM18	0.0003	0.004606701	0.87	relaxation	General transcription factor II-I repeat domain-containing protein 2A
OG866Z64	0.0003	0.004606701	0.64	relaxation	Histidine decarboxylase
OG86HJXB	0.0003	0.004606701	0.41	relaxation	Mitochondrial ribonuclease P catalytic subunit
OG879HTD	0.0003	0.004606701	0.61	relaxation	Stearoyl-CoA desaturase 5
OG8BK7QX	0.0003	0.004606701	0.35	relaxation	Protein DEK
OG8DZ4FG	0.0003	0.004606701	0.53	relaxation	COP9 signalosome complex subunit 1
OG8GXJ7Q	0.0003	0.004606701	0.21	relaxation	Actin-related protein 5
OG8HDWF8	0.0003	0.004606701	0.28	relaxation	Ragulator complex protein LAMTOR1
OG8JWZ17	0.0003	0.004606701	0.32	relaxation	DPH3 homolog
OG8TF35R	0.0003	0.004606701	0.23	relaxation	Uridine-cytidine kinase 2-B
OG8V45TX	0.0003	0.004606701	0.59	relaxation	AP-3 complex subunit mu-1
OG8W1109	0.0003	0.004606701	0.69	relaxation	RuvB-like 2
OG8WQ3NR	0.0003	0.004606701	0.14	relaxation	Importin-5
OG8ZW7Z7	0.0003	0.004606701	0.47	relaxation	Proline-rich protein 5
OG81VNPJ	0.0004	0.005790367	0	relaxation	HEAT repeat-containing protein 3
OG82VC2K	0.0004	0.005790367	0.8	relaxation	BTB/POZ domain-containing protein 6
OG8577TB	0.0004	0.005790367	0.4	relaxation	Transcription factor IIIB 50 kDa subunit
OG85HVHK	0.0004	0.005790367	0.36	relaxation	Protein lin-10
OG8B0195	0.0004	0.005790367	0.42	relaxation	Calcyphosin-like protein
OG8BP3Z6	0.0004	0.005790367	0.25	relaxation	Transcription initiation factor IIB
OG8D55JH	0.0004	0.005790367	0.43	relaxation	GRB2-associated and regulator of MAPK protein 1
OG8D81RV	0.0004	0.005790367	0.21	relaxation	Integrator complex subunit 13
OG8KSS56	0.0004	0.005790367	0.08	relaxation	40S ribosomal protein S3a
OG8T4GGG	0.0004	0.005790367	0.02	relaxation	Filamin-A
OG8Z91GN	0.0004	0.005790367	0.56	relaxation	Protein turtle
OG81NX6X	0.0005	0.006896715	0.74	relaxation	Sialin
OG8HQH51	0.0005	0.006896715	0.75	relaxation	Dimethyl sulfoxide reductase DmsA
OG8K6JQK	0.0005	0.006896715	0.7	relaxation	Histone acetyltransferase KAT2A
OG8PRWB5	0.0005	0.006896715	0.38	relaxation	Organic cation transporter protein
OG8QNQGQ	0.0005	0.006896715	0.52	relaxation	Transmembrane protein 181
OG8SJ817	0.0005	0.006896715	0.16	relaxation	Inositol oxygenase
OG8X6FW2	0.0005	0.006896715	0.37	relaxation	Pinin
OG8Z6585	0.0005	0.006896715	0.45	relaxation	Protein yippee-like 5
OG851HBJ	0.0006	0.007866159	0.61	relaxation	von Willebrand factor A domain-containing protein 8
OG85XBG7	0.0006	0.007866159	0.66	relaxation	UDP-N-acetylglucosamine--peptide N-acetylglucosaminyltransferase 110 kDa subunit
OG86MF54	0.0006	0.007866159	0.49	relaxation	39S ribosomal protein L39, mitochondrial
OG8BGCGD	0.0006	0.007866159	0	relaxation	Galactosylgalactosylxylosylprotein 3-beta-glucuronosyltransferase 3
OG8CNTBQ	0.0006	0.007866159	0.27	relaxation	Guanosine-3',5'-bis(diphosphate) 3'-pyrophosphohydrolase MESH1
OG8JQ6J1	0.0006	0.007866159	0.34	relaxation	Protein CBFA2T2
OG8M94BQ	0.0006	0.007866159	0.6	relaxation	Aromatic-L-amino-acid decarboxylase
OG8NGK78	0.0006	0.007866159	0.23	relaxation	26S proteasome non-ATPase regulatory subunit 10
OG8NW26F	0.0006	0.007866159	0.16	relaxation	GPI mannosyltransferase 2
OG8VQD8M	0.0006	0.007866159	0	relaxation	Menin
OG812PS1	0.0007	0.008945118	0.12	relaxation	Nucleosome assembly protein 1-like 4
OG85B41R	0.0007	0.008945118	0.3	relaxation	Poly [ADP-ribose] polymerase 1
OG8CG2VH	0.0007	0.008945118	0.75	relaxation	Vacuolar protein sorting-associated protein 26B-like
OG8H48QN	0.0007	0.008945118	0.42	relaxation	Spermatogenesis-associated protein 1
OG8J6VBM	0.0007	0.008945118	0	relaxation	Ubiquitin-like protein ATG12
OG8K6JQD	0.0007	0.008945118	0.39	relaxation	Sodium/calcium exchanger 2
OG8MGVTN	0.0007	0.008945118	0	relaxation	Replication factor C subunit 2
OG8X9B41	0.0007	0.008945118	0.56	relaxation	Zinc finger protein 271
OG8577T2	0.0008	0.00994855	0.07	relaxation	Clathrin interactor 1
OG869TF6	0.0008	0.00994855	0.34	relaxation	ATP-dependent RNA helicase DDX55
OG8DRCZG	0.0008	0.00994855	0.71	relaxation	Acetyl-CoA carboxylase
OG8H74XW	0.0008	0.00994855	0.43	relaxation	E3 ubiquitin-protein ligase COP1
OG8J6VB5	0.0008	0.00994855	0.78	relaxation	Down syndrome cell adhesion molecule-like protein 1 homolog
OG8JHG2J	0.0008	0.00994855	0.49	relaxation	Methionine aminopeptidase 1D, mitochondrial
OG8VX4RS	0.0008	0.00994855	0	relaxation	GrpE protein homolog, mitochondrial
OG89S8TD	0.0009	0.011068312	0.48	relaxation	U24-ctenitoxin-Pn1a
OG8TF364	0.0009	0.011068312	0.4	relaxation	50S ribosomal protein L24
OG8X6FVM	0.0009	0.011068312	0.27	relaxation	Acetyl-coenzyme A transporter 1
OG83FKHS	0.001	0.012163571	0.81	relaxation	Proteasome activator complex subunit 4
OG8616QJ	0.001	0.012163571	0.51	relaxation	Deubiquitinase DESI2
OG8N338H	0.001	0.012163571	0.53	relaxation	3-hydroxyanthranilate 3,4-dioxygenase
OG8STVR7	0.001	0.012163571	0.32	relaxation	40S ribosomal protein S18
OG80S32M	0.0011	0.013037585	0.29	relaxation	Tigger transposable element-derived protein 6
OG81VNPP	0.0011	0.013037585	0.27	relaxation	G protein pathway suppressor 2
OG869TF9	0.0011	0.013037585	0	relaxation	U3 small nucleolar RNA-interacting protein 2
OG87DD2F	0.0011	0.013037585	0.04	relaxation	Probable tubulin polyglutamylase ttll-15
OG880MHH	0.0011	0.013037585	0.13	relaxation	Zinc finger CCCH-type with G patch domain-containing protein
OG89W524	0.0011	0.013037585	0.44	relaxation	39S ribosomal protein L9, mitochondrial
OG8C8BDF	0.0011	0.013037585	0.68	relaxation	Voltage-dependent calcium channel beta subunit-associated regulatory protein
OG8MSGJF	0.0011	0.013037585	0.61	relaxation	Rap guanine nucleotide exchange factor 1
OG8W9MQW	0.0011	0.013037585	0.26	relaxation	Hypoxia-inducible factor 1-alpha
OG82NMKT	0.0012	0.013925893	0.66	relaxation	Protein NipSnap
OG8BZQNW	0.0012	0.013925893	0.75	relaxation	Nuclear hormone receptor FTZ-F1 beta
OG8C8BCQ	0.0012	0.013925893	0.62	relaxation	Synaptotagmin-like protein 4
OG8KSS5B	0.0012	0.013925893	0.39	relaxation	Density-regulated protein homolog
OG8MSGJR	0.0012	0.013925893	0.52	relaxation	M-phase inducer phosphatase
OG8Q87JB	0.0012	0.013925893	0.3	relaxation	Zinc finger protein 346
OG8VX4RM	0.0012	0.013925893	0.27	relaxation	Exosome complex component RRP41
OG8577SW	0.0013	0.014808151	0.39	relaxation	Programmed cell death protein 4
OG86Q9CW	0.0013	0.014808151	0.45	relaxation	Gamma-tubulin complex component 3
OG8CJZ3M	0.0013	0.014808151	0.94	relaxation	Calcium release-activated calcium channel protein 1
OG8D2993	0.0013	0.014808151	0.68	relaxation	Transcription initiation factor TFIID subunit 6
OG82NMM2	0.0014	0.015753549	0.16	relaxation	39S ribosomal protein L41, mitochondrial
OG879HTM	0.0014	0.015753549	0.33	relaxation	Nucleoside diphosphate kinase
OG8KM1P6	0.0014	0.015753549	0	relaxation	Cyclic nucleotide-gated cation channel beta-1
OG8M683P	0.0014	0.015753549	0	relaxation	Ubiquitin-like modifier-activating enzyme 1
OG8VX4S1	0.0014	0.015753549	0.66	relaxation	Zinc finger protein 99
OG8030D0	0.0015	0.016609817	0.57	relaxation	Solute carrier family 13 member 5
OG880MH7	0.0015	0.016609817	0.28	relaxation	Dual oxidase maturation factor 1
OG8D299M	0.0015	0.016609817	0.5	relaxation	Conserved oligomeric Golgi complex subunit 1
OG8W6RG9	0.0015	0.016609817	0.52	relaxation	RNA pseudouridylate synthase domain-containing protein 2
OG8323JD	0.0016	0.017236441	0.65	relaxation	Hexosaminidase D
OG88WFP0	0.0016	0.017236441	0	relaxation	hypothetical protein X975_26627, partial
OG8DNHQJ	0.0016	0.017236441	0.12	relaxation	Sodium-dependent dopamine transporter
OG8HMMWR	0.0016	0.017236441	0.12	relaxation	MICOS complex subunit Mic60
OG8J13W4	0.0016	0.017236441	0.17	relaxation	tRNA-cytidine(32) 2-sulfurtransferase
OG8N338Q	0.0016	0.017236441	0.28	relaxation	Isoaspartyl peptidase/L-asparaginase
OG8P5NX8	0.0016	0.017236441	0.53	relaxation	hypothetical protein X975_12141, partial
OG8FN745	0.0017	0.01803412	0.93	relaxation	Ras-related protein Rab-32
OG8GMXHV	0.0017	0.01803412	0.6	relaxation	Histone-lysine N-methyltransferase SUV39H2
OG8Z0DRS	0.0017	0.01803412	0.14	relaxation	Glycogen [starch] synthase
OG80044T	0.0018	0.018737367	0.34	relaxation	Transmembrane protein 53
OG86HJXR	0.0018	0.018737367	0.41	relaxation	Apolipoprotein D
OG8BGCGH	0.0018	0.018737367	0.35	relaxation	GTPase Era, mitochondrial
OG8NGK6V	0.0018	0.018737367	0.9	relaxation	Protein O-mannosyl-transferase Tmtc3
OG84N1CR	0.0019	0.019414759	0.68	relaxation	RNA-binding protein with serine-rich domain 1-B
OG85QM0M	0.0019	0.019414759	0.41	relaxation	Magnesium transporter protein 1
OG8DJNGV	0.0019	0.019414759	0.5	relaxation	Molybdenum cofactor biosynthesis protein 1
OG8JWZ14	0.0019	0.019414759	0.44	relaxation	Ankyrin repeat and LEM domain-containing protein 2
OG8M3CVR	0.0019	0.019414759	0.69	relaxation	Heat shock 70 kDa protein 4L
OG8R7XX9	0.0019	0.019414759	0.57	relaxation	Secretory carrier-associated membrane protein 1
OG812PS2	0.002	0.020103986	0.25	relaxation	39S ribosomal protein L4, mitochondrial
OG86DPPW	0.002	0.020103986	0.44	relaxation	Arginine/serine-rich protein PNISR
OG8T4GFS	0.002	0.020103986	0.54	relaxation	60S ribosomal protein L5-A
OG8ZSCQ2	0.002	0.020103986	0.47	relaxation	Nuclear pore membrane glycoprotein 210
OG870X3K	0.0021	0.020660849	0.59	relaxation	Isoleucine--tRNA ligase, mitochondrial
OG89PDKJ	0.0021	0.020660849	0.23	relaxation	Serine proteinase stubble
OG8DRCZZ	0.0021	0.020660849	0	relaxation	MIT domain-containing protein 1
OG8FXTVH	0.0021	0.020660849	0.3	relaxation	Peptidyl-prolyl cis-trans isomerase FKBP8
OG8PP139	0.0021	0.020660849	0.49	relaxation	Anaphase-promoting complex subunit 5
OG8WQ3P9	0.0021	0.020660849	0.46	relaxation	Transcriptional adapter 3-B
OG841SZ0	0.0022	0.021342504	0.29	relaxation	5-methylcytosine rRNA methyltransferase NSUN4
OG873SBM	0.0022	0.021342504	0.28	relaxation	Phosphoacetylglucosamine mutase
OG88KTXT	0.0022	0.021342504	0.65	relaxation	Protein disabled
OG8JWZ0K	0.0022	0.021342504	0.64	relaxation	Threonine--tRNA ligase 1, cytoplasmic
OG8P8J50	0.0022	0.021342504	0.55	relaxation	Putative F-box/LRR-repeat protein 23
OG8R7XX3	0.0022	0.021342504	0.48	relaxation	Pre-mRNA-splicing factor 18
OG8Z0DSD	0.0022	0.021342504	0.18	relaxation	Coiled-coil-helix-coiled-coil-helix domain-containing protein 1
OG80GGBR	0.0023	0.022081399	0.46	relaxation	Kelch domain-containing protein 1
OG8616R3	0.0023	0.022081399	0.73	relaxation	Putative nuclease HARBI1
OG86X1VK	0.0023	0.022081399	0.73	relaxation	Long-chain-fatty-acid--CoA ligase 4
OG841SZ4	0.0024	0.022650264	0.32	relaxation	Prefoldin subunit 6
OG8F7R54	0.0024	0.022650264	0	relaxation	BTB/POZ domain-containing protein KCTD3
OG8GJ28B	0.0024	0.022650264	0.57	relaxation	Inactive ubiquitin carboxyl-terminal hydrolase 54
OG8RNDVX	0.0024	0.022650264	0.65	relaxation	Probable ATP-dependent RNA helicase DDX28
OG8S7N99	0.0024	0.022650264	0.52	relaxation	DNA topoisomerase 2-binding protein 1
OG8VT8HF	0.0024	0.022650264	0.63	relaxation	Myotubularin-related protein 9
OG8W110B	0.0024	0.022650264	0.11	relaxation	Mitogen-activated protein kinase kinase kinase 10
OG83NB00	0.0025	0.023316913	0.79	relaxation	Down syndrome cell adhesion molecule-like protein 1 homolog
OG8QJV7X	0.0025	0.023316913	0.05	relaxation	Pyranose 2-oxidase
OG8WDGXW	0.0025	0.023316913	0.65	relaxation	Clustered mitochondria protein homolog
OG88GZQ5	0.0026	0.02412814	0.14	relaxation	Calpain-11
OG8GQSRD	0.0026	0.02412814	0.43	relaxation	Glutaminyl-peptide cyclotransferase
OG8WM7FS	0.0027	0.024931281	0.83	relaxation	U-scoloptoxin(18)-Er1a
OG81K1ZC	0.0028	0.025684003	0.26	relaxation	Transketolase
OG8TTK4V	0.0028	0.025684003	0.35	relaxation	Zinc finger protein 511
OG8X3KN8	0.0028	0.025684003	0.51	relaxation	Glycine--tRNA ligase
OG822D55	0.0029	0.026340492	0.26	relaxation	TraB domain-containing protein
OG88PQ64	0.0029	0.026340492	0.61	relaxation	Protein OS-9
OG8BVVF9	0.0029	0.026340492	0.34	relaxation	Protein SYS1 homolog
OG8CC6ND	0.0029	0.026340492	0.12	relaxation	39S ribosomal protein L52, mitochondrial
OG8X6FVW	0.0029	0.026340492	0.32	relaxation	40S ribosomal protein S11
OG8D81SK	0.003	0.027071845	0.16	relaxation	Ankyrin repeat domain-containing protein 40
OG8ZCWRC	0.003	0.027071845	0	relaxation	Uncharacterized oxidoreductase ZK1290.5
OG88WFNK	0.0031	0.027704392	0.56	relaxation	Glutathione S-transferase 1, isoform D
OG8CG2VD	0.0031	0.027704392	0.38	relaxation	Nidogen
OG8GTP0C	0.0031	0.027704392	0.4	relaxation	Transcription factor Dp-1
OG8BVVDW	0.0033	0.028933568	0.73	relaxation	Nuclear export mediator factor Nemf
OG8D55J5	0.0033	0.028933568	0.56	relaxation	Ceramide kinase
OG8FJBWH	0.0033	0.028933568	0.68	relaxation	Scaffold attachment factor B2
OG8MGVTG	0.0033	0.028933568	0.56	relaxation	Tyrosine-protein phosphatase non-receptor type 14
OG8T4GGH	0.0033	0.028933568	0.44	relaxation	Alpha-L-iduronidase
OG8B0196	0.0034	0.029393091	0.94	relaxation	DNA mismatch repair protein Msh3
OG8F20PB	0.0034	0.029393091	0.75	relaxation	Protein shank
OG8HB15W	0.0034	0.029393091	0.16	relaxation	Sodium-dependent phosphate transport protein 2B
OG8M0HN6	0.0034	0.029393091	0.63	relaxation	Fanconi anemia group D2 protein
OG8NS5Z0	0.0034	0.029393091	0.71	relaxation	Sarcoplasmic calcium-binding protein
OG8VHNSR	0.0034	0.029393091	0.51	relaxation	Alpha-1,6-mannosyl-glycoprotein 2-beta-N-acetylglucosaminyltransferase
OG82RGV6	0.0036	0.030739643	0.6	relaxation	Tetratricopeptide repeat protein 31
OG88KTXW	0.0036	0.030739643	0.84	relaxation	Homeobox protein Nkx-6.1
OG8SBHJZ	0.0036	0.030739643	0.34	relaxation	Tyrosine-protein phosphatase non-receptor type 9
OG8TXFCM	0.0036	0.030739643	0.5	relaxation	hypothetical protein X975_12171, partial
OG81RSG2	0.0037	0.031400585	0.26	relaxation	hypothetical protein X975_03805, partial
OG8258CW	0.0037	0.031400585	0.21	relaxation	Semaphorin-1A
OG889775	0.0037	0.031400585	0.1	relaxation	Heart- and neural crest derivatives-expressed protein 2
OG8J9QK2	0.0037	0.031400585	0.46	relaxation	SNW domain-containing protein 1
OG805VMV	0.0038	0.032053503	0.32	relaxation	RNA-binding region-containing protein 3
OG84J549	0.0038	0.032053503	0.63	relaxation	Elongation factor G 1
OG8P5NWQ	0.0038	0.032053503	0.41	relaxation	Aminoacyl tRNA synthase complex-interacting multifunctional protein 1
OG8Z391D	0.0038	0.032053503	0.41	relaxation	Dihydrofolate reductase
OG8PCDD4	0.0039	0.032747936	0.21	relaxation	CCR4-NOT transcription complex subunit 6-like
OG8TF35H	0.0039	0.032747936	0.32	relaxation	Peptide transporter family 1
OG8MWBSG	0.004	0.033486459	0.32	relaxation	Arf-GAP with dual PH domain-containing protein 1
OG81NX6C	0.0041	0.033864612	0.69	relaxation	Phosphatidylinositol 5-phosphate 4-kinase type-2 beta
OG847JDB	0.0041	0.033864612	0.65	relaxation	CAD protein
OG87SW11	0.0041	0.033864612	0.25	relaxation	Transmembrane protein 94
OG88PQ5K	0.0041	0.033864612	0.35	relaxation	Cyclin-dependent kinase 1
OG8HB167	0.0041	0.033864612	0.47	relaxation	Vacuolar protein sorting-associated protein 37B
OG8962CD	0.0042	0.034283053	0.07	relaxation	Hydroxylysine kinase
OG8FN74M	0.0042	0.034283053	0.11	relaxation	G-protein coupled receptor Mth
OG8FTZKQ	0.0042	0.034283053	0.67	relaxation	Chaoptin (Fragment)
OG8HQH4T	0.0042	0.034283053	0.55	relaxation	Importin-13
OG8STVR8	0.0042	0.034283053	0.67	relaxation	Neuronal membrane glycoprotein M6-b
OG876NM3	0.0043	0.034894357	0.54	relaxation	Ras-related protein Rab-8A
OG88WFNC	0.0043	0.034894357	0.71	relaxation	Conserved oligomeric Golgi complex subunit 6
OG8CG2VG	0.0043	0.034894357	0.13	relaxation	Protein vav
OG8F4VXR	0.0043	0.034894357	0.73	relaxation	Protein AATF
OG841SZ8	0.0044	0.035395817	0.4	relaxation	tRNA wybutosine-synthesizing protein 2 homolog
OG84BDNZ	0.0044	0.035395817	0.82	relaxation	46 kDa FK506-binding nuclear protein
OG8DNHR6	0.0044	0.035395817	0.1	relaxation	E3 ubiquitin-protein ligase HUWE1
OG8S7N9V	0.0044	0.035395817	0.57	relaxation	Helicase POLQ-like
OG8T1M6T	0.0044	0.035395817	0.42	relaxation	Matrix metalloproteinase-25
OG85TG87	0.0045	0.036043782	0.34	relaxation	Protein DP71L
OG8K3PH2	0.0045	0.036043782	0.27	relaxation	p53 and DNA damage-regulated protein 1
OG8X0QCV	0.0045	0.036043782	0.2	relaxation	Ero1-like protein
OG8XSP9H	0.0046	0.036738879	0.77	relaxation	Caveolin-1
OG84J550	0.0047	0.037376445	0.36	relaxation	Putative defense protein 3
OG8909WH	0.0047	0.037376445	0.29	relaxation	Protein phosphatase 1 regulatory subunit 3B
OG8F7R5R	0.0047	0.037376445	0.23	relaxation	Light-independent protochlorophyllide reductase iron-sulfur ATP-binding protein
OG8030D4	0.0048	0.037846823	0.7	relaxation	Iduronate 2-sulfatase
OG81C9GX	0.0048	0.037846823	0	relaxation	Methylcytosine dioxygenase TET2
OG886BZX	0.0048	0.037846823	0.1	relaxation	COP9 signalosome complex subunit 5
OG8FR3CJ	0.0048	0.037846823	0.34	relaxation	Peroxisomal multifunctional enzyme type 2
OG8D299H	0.0049	0.038363219	0.2	relaxation	DEP domain-containing protein 1B
OG8KSS54	0.0049	0.038363219	0.04	relaxation	Interference hedgehog
OG8M94CC	0.0049	0.038363219	0.19	relaxation	NEDD8-conjugating enzyme UBE2F
OG8XD6BM	0.0049	0.038363219	0.61	relaxation	Mesoderm induction early response protein 3
OG80KBKC	0.005	0.038763962	0.48	relaxation	Altered inheritance of mitochondria protein 39, mitochondrial
OG873SCC	0.005	0.038763962	0.32	relaxation	COMM domain-containing protein 8
OG88GZQ9	0.005	0.038763962	0.29	relaxation	G patch domain-containing protein 8
OG89CSV1	0.005	0.038763962	0.38	relaxation	Transaldolase
OG89S8TG	0.005	0.038763962	0.31	relaxation	Piezo-type mechanosensitive ion channel component 1
OG8KWND4	0.005	0.038763962	0.63	relaxation	Synaptic vesicular amine transporter
OG8Z390W	0.005	0.038763962	0.64	relaxation	Polypeptide N-acetylgalactosaminyltransferase 5
OG8M0HMZ	0.0051	0.039319884	0.7	relaxation	Synaptotagmin 1
OG8SFCSK	0.0051	0.039319884	0.23	relaxation	Zinc finger Ran-binding domain-containing protein 2
OG8XPT2B	0.0051	0.039319884	0.96	relaxation	Terminal nucleotidyltransferase 4B
OG85MQSH	0.0052	0.039869671	0.17	relaxation	Unhealthy ribosome biogenesis protein 2 homolog
OG8M683Z	0.0052	0.039869671	0.5	relaxation	Importin-11
OG8NW25T	0.0052	0.039869671	0.47	relaxation	G2/mitotic-specific cyclin-B3
OG8QJV7Q	0.0052	0.039869671	0.36	relaxation	Gamma-aminobutyric acid receptor-associated protein
OG8030D2	0.0053	0.040358064	0.51	relaxation	Transcription initiation factor TFIID subunit 5
OG84XN30	0.0053	0.040358064	0.32	relaxation	Isocitrate dehydrogenase [NADP], mitochondrial
OG89KJB2	0.0053	0.040358064	0.08	relaxation	Neuropilin and tolloid-like protein 2
OG81RSFV	0.0055	0.041596105	0.68	relaxation	Beta,beta-carotene 15,15'-dioxygenase
OG837V1S	0.0056	0.041952847	0	relaxation	Neuroblastoma-amplified sequence
OG89CSTV	0.0056	0.041952847	0.4	relaxation	Endoplasmic reticulum chaperone BiP
OG8NCPZW	0.0056	0.041952847	0.08	relaxation	Tyrosine-protein phosphatase non-receptor type 11
OG8NP9PW	0.0056	0.041952847	0.57	relaxation	DNA repair protein complementing XP-C cells
OG8CC6MJ	0.0058	0.04321818	0.76	relaxation	Protein toll
OG8PK4VJ	0.0059	0.043787233	0.15	relaxation	Adenine phosphoribosyltransferase
OG8V9XBD	0.0059	0.043787233	0.58	relaxation	Ubiquinone biosynthesis protein COQ4 homolog, mitochondrial
OG8VQD8G	0.0059	0.043787233	0.51	relaxation	Catalase
OG854CKQ	0.006	0.044234102	0.44	relaxation	Eukaryotic translation elongation factor 1 epsilon-1
OG88GZPX	0.006	0.044234102	0.4	relaxation	PWWP domain-containing DNA repair factor 3B
OG8F4VXK	0.006	0.044234102	0.51	relaxation	Transmembrane emp24 domain-containing protein 7
OG8RJJMS	0.006	0.044234102	0.74	relaxation	TBC domain-containing protein kinase-like protein
OG8BS06J	0.0061	0.044793115	0.41	relaxation	Inversin
OG8PG8MB	0.0062	0.045347715	0.6	relaxation	Tryptophan--tRNA ligase, mitochondrial
OG8XKXT6	0.0062	0.045347715	0.44	relaxation	Putative polypeptide N-acetylgalactosaminyltransferase 10
OG8H1DG6	0.0063	0.045958187	0.22	relaxation	Ecdysone-induced protein 78C
OG8X0QCZ	0.0063	0.045958187	0.61	relaxation	LanC-like protein 2
OG83XXQD	0.0064	0.046504593	0.46	relaxation	G1/S-specific cyclin-D2
OG8B018M	0.0064	0.046504593	0.55	relaxation	Nuclear pore complex protein Nup54
OG841SZ1	0.0065	0.047046731	0.73	relaxation	Oplophorus-luciferin 2-monooxygenase non-catalytic subunit
OG8C5G5K	0.0065	0.047046731	0.39	relaxation	Regulator of V-ATPase in vacuolar membrane protein 2
OG8X0QCN	0.0065	0.047046731	0.11	relaxation	Soluble guanylate cyclase 88E
OG8RR93R	0.0066	0.047708406	0.23	relaxation	tRNA N(3)-methylcytidine methyltransferase METTL6
OG8258DS	0.0067	0.048056309	0.04	relaxation	Phenoloxidase-activating factor 2
OG86HJXP	0.0067	0.048056309	0.24	relaxation	ADP-ribosylation factor-like protein 16
OG8H1DGD	0.0067	0.048056309	0.56	relaxation	Zinc finger protein 593
OG8NW25K	0.0067	0.048056309	0.55	relaxation	U4/U6 small nuclear ribonucleoprotein Prp4
OG8TTK4F	0.0067	0.048056309	0.88	relaxation	Protein bicaudal C homolog 1
OG85F08P	0.0068	0.048523126	0.47	relaxation	S-adenosylmethionine synthase isoform type-2
OG85QM0C	0.0068	0.048523126	0.74	relaxation	ATP-dependent RNA helicase SUV3 homolog, mitochondrial
OG8BCH73	0.0068	0.048523126	0.41	relaxation	Son of sevenless homolog 1
OG8F7R5H	0.0068	0.048523126	0.45	relaxation	Alpha-taxilin
OG8V722T	0.0071	0.050276612	0.76	relaxation	Chaoptin
OG8FBMF0	0.0072	0.050597997	0.65	relaxation	Thyroid adenoma-associated protein homolog
OG8W1113	0.0072	0.050597997	0	relaxation	U2 small nuclear ribonucleoprotein auxiliary factor 35 kDa subunit-related protein 1
OG85MQS3	0.0073	0.050978506	0.15	relaxation	Transmembrane protein 223
OG8FXTVF	0.0073	0.050978506	0.58	relaxation	F-box only protein 28
OG8QRKQD	0.0073	0.050978506	0.77	relaxation	Nuclear pore complex protein Nup98-Nup96
OG834ZS9	0.0074	0.051418458	0.69	relaxation	Myotubularin-related protein 2
OG8T4GGJ	0.0074	0.051418458	0.73	relaxation	RNA-binding protein 33
OG83R67D	0.0075	0.052048241	0.51	relaxation	Kynurenine formamidase
OG80KBK4	0.0076	0.052415033	0.43	relaxation	Pre-mRNA-splicing factor SLU7
OG82FW40	0.0076	0.052415033	0.1	relaxation	Exosome complex component RRP45
OG8BVVF8	0.0076	0.052415033	0.62	relaxation	Transmembrane protein 33
OG8STVRG	0.0076	0.052415033	0.07	relaxation	Probable ATP-dependent RNA helicase DDX52
OG84TRVN	0.0077	0.052647468	0.39	relaxation	Kelch-like ECH-associated protein 1
OG869TFC	0.0077	0.052647468	0.18	relaxation	Fas apoptotic inhibitory molecule 1
OG8QRKQ5	0.0077	0.052647468	0.43	relaxation	Toll-like receptor Tollo
OG8S1WTT	0.0077	0.052647468	0.48	relaxation	Pre-mRNA cleavage complex 2 protein Pcf11
OG85QM0H	0.0078	0.052940497	0.2	relaxation	Medium-chain acyl-CoA ligase ACSF2, mitochondrial
OG8HMMX0	0.0078	0.052940497	0.62	relaxation	GRIP and coiled-coil domain-containing protein 1
OG88977C	0.0079	0.053488602	0.45	relaxation	Periaxin
OG86DPPF	0.008	0.054034043	0.45	relaxation	Dual oxidase maturation factor 1
OG82JRBN	0.0081	0.054379097	0.59	relaxation	Peptidylprolyl isomerase domain and WD repeat-containing protein 1
OG8RBT54	0.0081	0.054379097	0.71	relaxation	WD repeat-containing protein 43
OG84N1C6	0.0082	0.054588943	0.35	relaxation	ATP-dependent translocase ABCB1
OG8CVJTS	0.0082	0.054588943	0.41	relaxation	RING finger and transmembrane domain-containing protein 2
OG8NGK73	0.0082	0.054588943	0.48	relaxation	Putative tRNA (cytidine(32)/guanosine(34)-2'-O)-methyltransferase
OG8PVRK7	0.0082	0.054588943	0	relaxation	Protein IMPACT-A
OG8SFCS7	0.0082	0.054588943	0.53	relaxation	Phosphofurin acidic cluster sorting protein 1
OG83NB02	0.0083	0.055122632	0.29	relaxation	Membrane-associated guanylate kinase, WW and PDZ domain-containing protein 3
OG8WM7FM	0.0083	0.055122632	0.39	relaxation	Pyrimidine-specific ribonucleoside hydrolase RihA
OG83XXPX	0.0084	0.055521425	0.62	relaxation	Splicing factor, proline- and glutamine-rich
OG8RR93M	0.0084	0.055521425	0.73	relaxation	Cytoplasmic polyadenylation element-binding protein 1-B
OG80S32F	0.0087	0.057029651	0.38	relaxation	Nanos homolog 2
OG85F08V	0.0087	0.057029651	0.63	relaxation	Kielin/chordin-like protein
OG8SFCS9	0.0087	0.057029651	0.72	relaxation	NAD(+) hydrolase SARM1
OG844P5M	0.0088	0.057279882	0.52	relaxation	WD repeat and FYVE domain-containing protein 2
OG8642ZF	0.0088	0.057279882	0.09	relaxation	Methyltransferase-like protein 17, mitochondrial
OG89KJ9Z	0.0088	0.057279882	0.83	relaxation	Lachesin
OG89KJB8	0.0088	0.057279882	0.55	relaxation	Methylosome subunit pICln
OG8KPWX8	0.0088	0.057279882	0.55	relaxation	Lipase member I
OG8X6FVK	0.0088	0.057279882	0.41	relaxation	Bromodomain adjacent to zinc finger domain protein 1A
OG8BK7QF	0.0089	0.057727998	0.5	relaxation	Blood vessel epicardial substance-B
OG86MF52	0.009	0.05824071	0.6	relaxation	Hormone-sensitive lipase
OG8FFGN5	0.009	0.05824071	0.38	relaxation	Adenylyl cyclase-associated protein 1
OG8962CS	0.0092	0.05891765	0.44	relaxation	G kinase-anchoring protein 1
OG8N3381	0.0092	0.05891765	0.26	relaxation	Elongator complex protein 3
OG8R26F5	0.0092	0.05891765	0.59	relaxation	General transcription factor IIH subunit 2
OG8RNDVP	0.0092	0.05891765	0.36	relaxation	Ubiquitin thioesterase ZRANB1
OG8XH2KN	0.0092	0.05891765	0.79	relaxation	Inositol monophosphatase 1
OG84BDNB	0.0093	0.059421144	0.64	relaxation	Glycogen debranching enzyme
OG8CVJTN	0.0094	0.059785206	0.77	relaxation	Nuclear pore complex protein Nup214
OG8FN74C	0.0094	0.059785206	0.56	relaxation	Phosphomevalonate kinase
OG8B5RRD	0.0095	0.060009256	0.18	relaxation	Bestrophin-2
OG8BS05W	0.0095	0.060009256	0.44	relaxation	Hydroxyacid-oxoacid transhydrogenase, mitochondrial
OG8N5ZH6	0.0095	0.060009256	0.71	relaxation	Transducin beta-like protein 3
OG8R52PH	0.0095	0.060009256	0.55	relaxation	Transcription factor 21
OG8P8J47	0.0097	0.061133669	0.41	relaxation	Neprilysin-1
OG82NMKQ	0.0098	0.061277583	0.27	relaxation	Beta-1,4-N-acetylgalactosaminyltransferase bre-4
OG876NKN	0.0098	0.061277583	0.51	relaxation	S-formylglutathione hydrolase
OG8DZ4FP	0.0098	0.061277583	0.47	relaxation	tRNA-specific 2-thiouridylase MnmA
OG8J13VQ	0.0098	0.061277583	0.63	relaxation	Calcium uniporter protein, mitochondrial
OG8W3W7H	0.0098	0.061277583	0.31	relaxation	L-2-hydroxyglutarate dehydrogenase, mitochondrial
OG82NMKF	0.0099	0.061556652	0.8	relaxation	TATA-binding protein-associated factor 172
OG82VC30	0.0099	0.061556652	0.53	relaxation	Prefoldin subunit 1
OG8BGCG2	0.0099	0.061556652	0.85	relaxation	DNA-directed RNA polymerase III subunit RPC1
OG8MGVTK	0.0099	0.061556652	0.53	relaxation	Hexokinase-2
OG8XPT2K	0.0099	0.061556652	0.38	relaxation	Tetratricopeptide repeat protein 1
OG805VN2	0.01	0.061970481	0.98	relaxation	PiggyBac transposable element-derived protein 1
OG86T5MP	0.0101	0.062312316	0.56	relaxation	Zinc finger SWIM domain-containing protein 6
OG8CNTC0	0.0101	0.062312316	0.14	relaxation	Copine family protein 1
OG8M3CW4	0.0101	0.062312316	0.6	relaxation	Transmembrane protein 39A
OG88WFNG	0.0102	0.062581978	0.35	relaxation	ATP-dependent RNA helicase dbp3
OG8Z6588	0.0102	0.062581978	0.15	relaxation	28S ribosomal protein S14, mitochondrial
OG870X3W	0.0103	0.06305633	0.74	relaxation	Putative transcription factor SOX-14
OG8S7N9B	0.0104	0.063458861	0.46	relaxation	RAD50-interacting protein 1
OG847JFB	0.0105	0.06385875	0.07	relaxation	Cyclic AMP-dependent transcription factor ATF-2
OG8QVFZR	0.0105	0.06385875	0.56	relaxation	Ubiquinol-cytochrome-c reductase complex assembly factor 2
OG83FKHV	0.0106	0.064116184	0.47	relaxation	Selenoprotein N
OG88D3FK	0.0106	0.064116184	0.63	relaxation	Sodium/hydrogen exchanger 2
OG8SR0HK	0.0107	0.064580508	0.22	relaxation	F-BAR domain only protein 2
OG8GJ28R	0.0109	0.065503134	0.59	relaxation	Pro-interleukin-16, partial
OG8M684F	0.011	0.065890381	0.94	relaxation	Cyclin-A2
OG8W9MR0	0.011	0.065890381	0.69	relaxation	Reticulocyte-binding protein homolog 2a
OG8Q2H23	0.0111	0.066275133	0.21	relaxation	Transmembrane protein 47
OG8V7234	0.0111	0.066275133	0.73	relaxation	Suppressor of SWI4 1 homolog
OG8HTCCJ	0.0112	0.066728858	0.73	relaxation	Nuclear pore complex protein Nup160
OG8M0HNK	0.0113	0.067252569	0.63	relaxation	Serine/threonine-protein kinase pim-1
OG847JDF	0.0114	0.067558395	0.64	relaxation	Inactive rhomboid protein 1
OG8JQ6JP	0.0115	0.068006011	0.62	relaxation	hypothetical protein X975_22562, partial
OG8MKR36	0.0117	0.068895551	0.47	relaxation	Transmembrane protein 117
OG8XD6BZ	0.0117	0.068895551	0.63	relaxation	Cytochrome P450 monooxygenase BOA3
OG8XKXT8	0.0117	0.068895551	0.61	relaxation	Putative phospholipase B-like 2
OG8909X3	0.0118	0.069410874	0.01	relaxation	Intraflagellar transport protein 81 homolog
OG879HT6	0.0119	0.069777585	0	relaxation	Glutamate [NMDA] receptor subunit 1
OG8F4VX7	0.0119	0.069777585	0.71	relaxation	N-alpha-acetyltransferase 15, NatA auxiliary subunit
OG8STVRN	0.0119	0.069777585	0.29	relaxation	Polypeptide N-acetylgalactosaminyltransferase 5
OG812PRN	0.012	0.070141983	0.75	relaxation	Alpha-mannosidase 2
OG8J6VBF	0.012	0.070141983	0.39	relaxation	Elongin-C
OG851HB2	0.0121	0.070578071	0.7	relaxation	Malate dehydrogenase, mitochondrial
OG85MQRV	0.0125	0.07245506	0.43	relaxation	Sentrin-specific protease 1
OG8R26FJ	0.0126	0.072958622	0.24	relaxation	MICAL-like protein 2
OG8GJ28D	0.0127	0.073156635	0.19	relaxation	Dipeptidyl peptidase 8
OG8GXJ7J	0.0127	0.073156635	0.31	relaxation	39S ribosomal protein L21, mitochondrial
OG8HMMWZ	0.0127	0.073156635	0.26	relaxation	Transmembrane protein 242
OG80VZ8P	0.0129	0.073925673	0.63	relaxation	Exportin-7
OG8R52NX	0.0129	0.073925673	0.15	relaxation	Retinoblastoma-like protein 1
OG8Z0DSR	0.0129	0.073925673	0.3	relaxation	Lipoyltransferase 1, mitochondrial
OG8SR0H5	0.013	0.074269042	0.67	relaxation	General transcription factor 3C polypeptide 5
OG8WHC61	0.013	0.074269042	0.83	relaxation	Prestin
OG8T4GFZ	0.0131	0.074610301	0.28	relaxation	18S rRNA aminocarboxypropyltransferase
OG8258DC	0.0132	0.074872988	0.27	relaxation	Nucleoporin Nup43
OG8J9QKB	0.0132	0.074872988	0.64	relaxation	Mitochondrial import inner membrane translocase subunit TIM50-C
OG8323J8	0.0133	0.074905171	0.36	relaxation	Guanine nucleotide-binding protein G(I)/G(S)/G(T) subunit beta-1
OG876NM9	0.0133	0.074905171	0.28	relaxation	Tumor protein p53-inducible protein 13
OG8B2WHF	0.0133	0.074905171	0.42	relaxation	Obg-like ATPase 1
OG8F20PT	0.0133	0.074905171	0.36	relaxation	CXXC motif containing zinc binding protein
OG8T7BPT	0.0133	0.074905171	0.52	relaxation	Proteoglycan Cow
OG8B5RS2	0.0134	0.075315752	0.32	relaxation	Glycosaminoglycan xylosylkinase
OG8HHRNQ	0.0134	0.075315752	0	relaxation	Nitrilase and fragile histidine triad fusion protein NitFhit
OG8K0T86	0.0135	0.075801166	0.71	relaxation	Lysosomal acid phosphatase
OG8QZB6B	0.0136	0.076131953	0.48	relaxation	Glucosidase 2 subunit beta
OG8X9B3S	0.0136	0.076131953	0.56	relaxation	Methionyl-tRNA formyltransferase, mitochondrial
OG8XH2KM	0.0136	0.076131953	0.48	relaxation	E3 ubiquitin-protein ligase RNF170
OG8B2WHZ	0.0137	0.076154905	0.03	relaxation	ATP synthase F(0) complex subunit C3, mitochondrial
OG8GJ28H	0.0137	0.076154905	0.68	relaxation	tRNA (uracil-5-)-methyltransferase homolog A
OG8J13VW	0.0137	0.076154905	0.58	relaxation	Protein shisa-4
OG8JWZ1M	0.0138	0.076405159	0	relaxation	Germ cell-specific gene 1-like protein
OG81G5R3	0.0139	0.07680582	0.6	relaxation	Transcription termination factor, mitochondrial
OG8323K0	0.014	0.077128375	0.25	relaxation	Aldehyde dehydrogenase family 16 member A1
OG85HVJ9	0.0141	0.077525624	0.81	relaxation	Apoptosis-inducing factor 3
OG87M4J3	0.0142	0.077998301	0.45	relaxation	GTP-binding protein 1
OG81VNPD	0.0146	0.079958406	0.64	relaxation	Galactosylceramide sulfotransferase
OG8X6FVX	0.0147	0.080190046	0.56	relaxation	Protein goliath
OG8XPT2S	0.0147	0.080190046	0.71	relaxation	Lipid droplet-associated hydrolase
OG8T1M7G	0.0148	0.080656404	0.71	relaxation	Nitrate/nitrite binding protein NrtA
OG80VZ90	0.0149	0.081042473	0.38	relaxation	Protein TRC8 homolog
OG8962C7	0.015	0.081347593	0.65	relaxation	Ubiquitin-fold modifier-conjugating enzyme 1
OG8X3KN7	0.015	0.081347593	0.42	relaxation	Zinc phosphodiesterase ELAC protein 2
OG8T1M6V	0.0151	0.081492386	0.18	relaxation	tRNA dimethylallyltransferase
OG8WWV5B	0.0151	0.081492386	0.32	relaxation	Tiger protein D1
OG8XSP99	0.0151	0.081492386	0.68	relaxation	Phosphatidylinositol glycan anchor biosynthesis class U protein
OG88D3FQ	0.0152	0.081793836	0.12	relaxation	Soluble calcium-activated nucleotidase 1
OG8CRPM4	0.0152	0.081793836	0.32	relaxation	hypothetical protein X975_05478, partial
OG8W9MQN	0.0152	0.081793836	0.51	relaxation	Craniofacial development protein 1
OG8K6JR2	0.0153	0.082093541	0.05	relaxation	D-amino-acid oxidase
OG86MF57	0.0154	0.082312292	0.2	relaxation	Syntaxin-6
OG87WR8T	0.0154	0.082312292	0.18	relaxation	Leucine--tRNA ligase
OG8N5ZH7	0.0154	0.082312292	0.56	relaxation	TRPL translocation defect protein 14
OG80CM36	0.0155	0.082529367	0	relaxation	Spliceosome RNA helicase Ddx39b
OG87M4JG	0.0155	0.082529367	0.04	relaxation	Fucose-1-phosphate guanylyltransferase
OG847JDH	0.0156	0.082823815	0.38	relaxation	DnaJ homolog subfamily C member 3
OG8S7N9C	0.0156	0.082823815	0.92	relaxation	GATOR complex protein WDR59
OG8HX7N5	0.0157	0.083195814	0.67	relaxation	Protein l(2)37Cc
OG85QM0X	0.0158	0.083328543	0.37	relaxation	CB1 cannabinoid receptor-interacting protein 1
OG8J9QKJ	0.0158	0.083328543	0.2	relaxation	Eukaryotic translation initiation factor 4E-binding protein 1
OG8N338F	0.0158	0.083328543	0.3	relaxation	Carbonic anhydrase-related protein 10
OG8RNDWJ	0.0158	0.083328543	0.14	relaxation	Zinc finger protein on ecdysone puffs
OG81K1ZM	0.0159	0.083617937	0.64	relaxation	Cytochrome P450 3A2
OG8R26F2	0.0159	0.083617937	0.29	relaxation	Pikachurin
OG8T4GG3	0.0159	0.083617937	0.42	relaxation	39S ribosomal protein S18a, mitochondrial
OG84BDNS	0.016	0.083984924	0.25	relaxation	Guided entry of tail-anchored proteins factor 1
OG8XSP9D	0.0161	0.084430104	0.14	relaxation	Eukaryotic translation initiation factor 5A
OG8N071D	0.0162	0.084794525	0.24	relaxation	Cytochrome P450 307a1
OG8R7XX1	0.0162	0.084794525	0.4	relaxation	Eukaryotic translation initiation factor 2-alpha kinase 3
OG84XN33	0.0163	0.084838633	0.83	relaxation	Lysosomal aspartic protease
OG87M4K1	0.0163	0.084838633	0	relaxation	39S ribosomal protein L42, mitochondrial
OG8GB9ST	0.0163	0.084838633	0.54	relaxation	Mesencephalic astrocyte-derived neurotrophic factor homolog
OG8MGVTR	0.0163	0.084838633	0.56	relaxation	Protein Smaug homolog 1
OG8NS5Z3	0.0163	0.084838633	0.78	relaxation	Tachykinin-like peptides receptor 86C
OG8PCDCD	0.0163	0.084838633	0.15	relaxation	Ubiquitin carboxyl-terminal hydrolase 46
OG82JRC4	0.0164	0.085120015	0.65	relaxation	50S ribosomal protein L1
OG8SJ812	0.0164	0.085120015	0.34	relaxation	Probable pyruvate dehydrogenase E1 component subunit alpha, mitochondrial
OG8T1M74	0.0164	0.085120015	0.59	relaxation	Schwannomin-interacting protein 1
OG84F8WK	0.0166	0.085757701	1	relaxation	Facilitated trehalose transporter Tret1-2 homolog
OG8NCPZZ	0.0166	0.085757701	0.38	relaxation	Pre-rRNA-processing protein TSR1 homolog
OG8KD969	0.017	0.087417934	0.5	relaxation	Mitochondrial-processing peptidase subunit alpha
OG80VZ98	0.0172	0.087958176	0.47	relaxation	E3 ubiquitin-protein ligase FANCL
OG86Q9CR	0.0172	0.087958176	0.49	relaxation	60S ribosomal export protein NMD3
OG8PZMST	0.0172	0.087958176	0.65	relaxation	Protein PALS2
OG82JRBZ	0.0173	0.088307082	0.43	relaxation	Myocardin-related transcription factor B
OG87Q0SW	0.0173	0.088307082	0.49	relaxation	RNA/RNP complex-1-interacting phosphatase
OG8KWND9	0.0174	0.088654709	0.36	relaxation	Baculoviral IAP repeat-containing protein 7-A
OG84J54H	0.0175	0.08891971	0.59	relaxation	Spermidine synthase
OG8DZ4FX	0.0175	0.08891971	0.26	relaxation	Transmembrane protein 65
OG8C2KX9	0.0178	0.089787467	0.94	relaxation	Sodium/glucose cotransporter 4
OG8DNHQM	0.0178	0.089787467	0.56	relaxation	Glucose transporter type 1
OG89KJBK	0.0179	0.089884069	0.54	relaxation	Putative aldehyde dehydrogenase SE_1720
OG8SBHJC	0.0179	0.089884069	0.93	relaxation	Quinone oxidoreductase
OG8ZPHFG	0.0179	0.089884069	0.53	relaxation	Dolichyl-diphosphooligosaccharide--protein glycosyltransferase 48 kDa subunit
OG8FR3C0	0.0181	0.090561129	0.69	relaxation	Dolichyl-diphosphooligosaccharide--protein glycosyltransferase subunit 2
OG8KH5FF	0.0181	0.090561129	0.67	relaxation
OG81NX6M	0.0182	0.090897834	0.16	relaxation	Pyridoxine/pyridoxamine 5'-phosphate oxidase
OG844P60	0.0183	0.091233332	0.56	relaxation	Something about silencing protein 10
OG85B42D	0.0185	0.091818674	0.55	relaxation	Leucine-rich repeat-containing protein 40
OG8CVJTC	0.0185	0.091818674	0.18	relaxation	Epsin-2
OG8S4S2X	0.0185	0.091818674	0.41	relaxation	TGF-beta-activated kinase 1 and MAP3K7-binding protein 2
OG85XBGZ	0.0187	0.092481019	0.37	relaxation	Rho-associated protein kinase 2
OG8N5ZHN	0.0187	0.092481019	0.84	relaxation	MARVEL domain-containing protein 1
OG8NZXDV	0.0187	0.092481019	0.59	relaxation	2-oxoglutarate and iron-dependent oxygenase JMJD4
OG8SXQZW	0.0188	0.09264587	0.01	relaxation	Forkhead box protein P1
OG8NW25Q	0.0189	0.09297382	0.1	relaxation	RCC1-like G exchanging factor-like protein
OG8QG00N	0.0191	0.093543759	0.48	relaxation	Phosphoserine phosphatase
OG8DRD03	0.0192	0.093785625	0.67	relaxation	Transcription factor 24
OG8WSZX0	0.0192	0.093785625	0.58	relaxation	Probable calcium-binding mitochondrial carrier CBG00135
OG8MKR2N	0.0193	0.094108699	0.27	relaxation	Palmitoyltransferase ZDHHC2
OG8VMJ1Q	0.0193	0.094108699	0.13	relaxation	CCR4-NOT transcription complex subunit 9
OG8BCH76	0.0194	0.094430641	0.51	relaxation	ATP-dependent Clp protease ATP-binding subunit clpX-like, mitochondrial
OG80044H	0.0195	0.094834355	0.19	relaxation	Methionine aminopeptidase 1
OG847JF9	0.0196	0.095071154	0.38	relaxation	TRAF3-interacting protein 1
OG80CM3G	0.0197	0.095306717	0.75	relaxation	Bardet-Biedl syndrome 4 protein
OG85B425	0.0197	0.095306717	0.69	relaxation	ER membrane protein complex subunit 8
OG841SXX	0.0198	0.095541053	0.4	relaxation	Probable splicing factor, arginine/serine-rich 7
OG8TMTN7	0.0198	0.095541053	0.83	relaxation	Translation factor GUF1 homolog, mitochondrial
OG8NGK7B	0.02	0.096172183	0.59	relaxation	Delta-sarcoglycan
OG8PK4VR	0.02	0.096172183	0	relaxation	Sulfotransferase 1B1
OG8F20Q2	0.0201	0.096319757	0.47	relaxation	AP-5 complex subunit zeta-1
OG8NS5Z8	0.0201	0.096319757	0.29	relaxation	Peroxisomal membrane protein PEX14
OG800452	0.0204	0.097589109	0.44	relaxation	Retrovirus-related Pol polyprotein from transposon 412
OG808QVX	0.0204	0.097589109	0.47	relaxation	Microprocessor complex subunit DGCR8
OG8KM1P8	0.0206	0.0982078	0.68	relaxation	Nucleolar protein 56
OG8FXTTR	0.0207	0.098515556	0.73	relaxation	Lysosomal alpha-mannosidase
OG8JDKT9	0.0208	0.098822261	0.55	relaxation	Single-strand selective monofunctional uracil DNA glycosylase
OG85F099	0.0209	0.099127918	0.61	relaxation	Brain-specific angiogenesis inhibitor 1-associated protein 2
OG8FBMDM	0.0212	0.100294082	0.48	relaxation	Calcyclin-binding protein
OG8TMTP0	0.0212	0.100294082	0	relaxation	A disintegrin and metalloproteinase with thrombospondin motifs adt-1
OG81K1ZS	0.0214	0.100982425	0.44	relaxation	Putative phosphatidate phosphatase
OG81NX69	0.0219	0.103079316	0.72	relaxation	Cleavage stimulation factor subunit 1
OG8RZ1KJ	0.022	0.103462392	0.59	relaxation	DNA replication ATP-dependent helicase/nuclease DNA2
OG8S1WV7	0.0221	0.103844821	0.84	relaxation	Beta-alanine transporter
OG85XBH0	0.0223	0.104519539	0.62	relaxation	Ras-related protein M-Ras
OG8CC6N2	0.0225	0.105190853	0	relaxation	Motile sperm domain-containing protein 1
OG8DNHQW	0.0225	0.105190853	0.82	relaxation	Ubiquitin carboxyl-terminal hydrolase 16
OG8HQH4K	0.0226	0.10548094	0.31	relaxation	Phosphoglycerate kinase 1
OG8QG018	0.0226	0.10548094	0.46	relaxation	Heterogeneous nuclear ribonucleoprotein L
OG8V722R	0.0228	0.105991195	0.05	relaxation	Coatomer subunit gamma-2
OG83JFR6	0.0229	0.105991195	0.76	relaxation	Dimethyladenosine transferase 1, mitochondrial
OG85F09J	0.0229	0.105991195	0.04	relaxation	Rap guanine nucleotide exchange factor 6
OG879HTF	0.0229	0.105991195	0.57	relaxation	Conserved oligomeric Golgi complex subunit 5
OG89364V	0.0229	0.105991195	0	relaxation	Tyrosine 3-monooxygenase
OG8CNTBK	0.0229	0.105991195	0.74	relaxation	Thioredoxin-related transmembrane protein 2 homolog
OG805VMM	0.0232	0.106934536	0.17	relaxation	Methionine synthase reductase
OG8CRPM1	0.0232	0.106934536	0.44	relaxation	Cuticlin-1
OG8WHC69	0.0232	0.106934536	0.31	relaxation	Alpha-ketoglutarate-dependent dioxygenase alkB homolog 4
OG83R67B	0.0234	0.107499835	0	relaxation	DNA-directed RNA polymerase I subunit RPA12
OG8HTCCC	0.0234	0.107499835	0.67	relaxation	Heat shock 70 kDa protein cognate 4
OG8RFPD3	0.0234	0.107499835	0.35	relaxation	Tetraspanin-33
OG8CG2W9	0.0236	0.108329109	0.17	relaxation	Transportin-3
OG89CSV6	0.0237	0.108429981	0.81	relaxation	(3R)-3-hydroxyacyl-CoA dehydrogenase
OG8HTCCW	0.0237	0.108429981	0.18	relaxation	Mitochondrial amidoxime-reducing component 1
OG8W1114	0.0237	0.108429981	0.37	relaxation	Ankyrin-1
OG8WSZXC	0.0237	0.108429981	0.67	relaxation	Colorectal mutant cancer protein
OG83R67Q	0.0239	0.108718639	0.64	relaxation	Protection of telomeres protein 1
OG86HJX9	0.0239	0.108718639	0.5	relaxation	Coatomer subunit zeta-1
OG8XSP93	0.024	0.108906165	0.39	relaxation	Tripartite motif-containing protein 45
OG8ZW7XP	0.024	0.108906165	0.39	relaxation	Complement component 1 Q subcomponent-binding protein, mitochondrial
OG8GTP0F	0.0242	0.109545442	0.55	relaxation	DNA-directed RNA polymerase III subunit RPC3
OG8PRWB7	0.0242	0.109545442	0.64	relaxation	Potassium channel subfamily K member 18
OG8SBHJ7	0.0243	0.10981925	0.6	relaxation	Serine/threonine-protein kinase 25
OG898XMC	0.0245	0.110364204	0.53	relaxation	5'-AMP-activated protein kinase subunit beta-1
OG8Z657W	0.0245	0.110364204	0.69	relaxation	Proto-oncogene tyrosine-protein kinase ROS
OG8FJBVW	0.0246	0.110724942	0.64	relaxation	Alpha-latroinsectotoxin-Lt1a (Fragment)
OG8W3W77	0.0247	0.110816125	0.35	relaxation	Long-chain fatty acid transport protein 4
OG8D55J6	0.0249	0.111443582	0.6	relaxation	Serine/arginine-rich splicing factor 4
OG88WFN8	0.0253	0.112870329	0.59	relaxation	RNA exonuclease 1 homolog
OG80P6T3	0.0254	0.113225586	0	relaxation	FERM, ARHGEF and pleckstrin domain-containing protein 1
OG812PSG	0.0255	0.113307898	0.47	relaxation	Heat shock protein beta-11
OG8STVR0	0.0255	0.113307898	0.64	relaxation	Estrogen-related receptor gamma
OG8N8TRW	0.0256	0.113661386	0.58	relaxation	Protein asteroid homolog 1
OG86MF55	0.0257	0.11401431	0.59	relaxation	ER membrane protein complex subunit 7
OG8HQH4H	0.0258	0.114275543	0.66	relaxation	Furin-like protease 1, isoforms 1/1-X/2
OG8N0718	0.0258	0.114275543	0.31	relaxation	MBT domain-containing protein 1
OG8NW26C	0.0259	0.114535944	0.96	relaxation	Echinoderm microtubule-associated protein-like CG42247
OG85B429	0.026	0.114795517	0.69	relaxation	Mitochondrial import inner membrane translocase subunit tim16-A
OG8616QQ	0.026	0.114795517	0.41	relaxation	39S ribosomal protein L17, mitochondrial
OG8CRPKM	0.0263	0.115844043	0.59	relaxation	Thioredoxin-related transmembrane protein 1
OG8KPWX6	0.0263	0.115844043	0.65	relaxation	Vacuolar protein sorting-associated protein 54
OG8F7R5Q	0.0265	0.116540295	0	relaxation	Spindle assembly abnormal protein 6 homolog
OG80ZTHR	0.0266	0.116795267	0.16	relaxation	ATP-binding cassette sub-family E member 1
OG8D299G	0.0266	0.116795267	0.66	relaxation	Histone PARylation factor 1
OG8MSGJK	0.0267	0.117141818	0	relaxation	Double-strand break repair protein MRE11
OG8TQPWC	0.0268	0.117395239	0.53	relaxation	Zinc transporter 7
OG8V45V3	0.0271	0.118336358	0.98	relaxation	Probable glutamate--tRNA ligase, mitochondrial
OG84F8X7	0.0272	0.118586713	0.07	relaxation	RecQ-mediated genome instability protein 1
OG8S1WTB	0.0272	0.118586713	0.2	relaxation	Eukaryotic peptide chain release factor subunit 1
OG8CNTBV	0.0274	0.119271581	0.18	relaxation	39S ribosomal protein L49, mitochondrial
OG8SJ81F	0.0275	0.119519691	0.46	relaxation	Fructose-2,6-bisphosphatase TIGAR
OG86X1W6	0.0277	0.120013589	0.63	relaxation	F-box/WD repeat-containing protein 1A
OG8BS06M	0.0277	0.120013589	0.78	relaxation	Cuticle protein 14 isoform b
OG8CRPKV	0.0277	0.120013589	0	relaxation	ARL14 effector protein
OG81ZHXC	0.028	0.12074869	0.05	relaxation	Sodium-coupled neutral amino acid transporter 9 homolog
OG8HTCCQ	0.028	0.12074869	0.52	relaxation	AT-rich interactive domain-containing protein 5B
OG8M6842	0.0281	0.120992205	0.32	relaxation	DnaJ homolog subfamily C member 25 homolog
OG8W110P	0.0281	0.120992205	0.54	relaxation	U1 small nuclear ribonucleoprotein A
OG8GB9T8	0.0282	0.121234966	0.68	relaxation	Talin-1
OG8T4GG9	0.0282	0.121234966	0.71	relaxation	VWFA and cache domain-containing protein 1
OG8VDSKH	0.0283	0.121476978	0.93	relaxation	Bone morphogenetic protein receptor type-1A
OG8W3W75	0.0284	0.121812162	0.66	relaxation	Cullin-4A
OG89W51T	0.0288	0.122769987	0	relaxation	Rac GTPase-activating protein 1
OG8GF61H	0.0288	0.122769987	0.72	relaxation	Aurora kinase A
OG8QVFZM	0.0288	0.122769987	0.4	relaxation	Ephrin-B1
OG8VDSKC	0.0288	0.122769987	0.57	relaxation	Rho-related BTB domain-containing protein 1
OG8TTK48	0.0289	0.123101868	0.75	relaxation	Oxidative stress-induced growth inhibitor 1
OG81NX6P	0.0292	0.124094467	0.34	relaxation	Transformer-2 protein homolog beta
OG8BP3Z3	0.0292	0.124094467	0.36	relaxation	Coiled-coil and C2 domain-containing protein 1-like
OG84J555	0.0293	0.124234507	0.69	relaxation	TATA box-binding protein-associated factor RNA polymerase I subunit B
OG8GTP05	0.0294	0.124373907	0.47	relaxation	Trafficking protein particle complex subunit 9
OG87Q0SG	0.0296	0.12474531	0.56	relaxation	Maleylacetoacetate isomerase
OG8D81SM	0.0297	0.124882708	0.55	relaxation	Serine/arginine-rich splicing factor 4
OG8R26FP	0.0297	0.124882708	0.86	relaxation	Fat-like cadherin-related tumor suppressor homolog
OG8SN48G	0.0297	0.124882708	0.07	relaxation	Leucine repeat adapter protein 25
OG8F20PR	0.0298	0.125019483	0.45	relaxation	Probable peptidyl-tRNA hydrolase 2
OG8VDSJT	0.0298	0.125019483	0.68	relaxation	Probable phenylalanine--tRNA ligase, mitochondrial
OG8JT2RX	0.0299	0.12515564	0.47	relaxation	LanC-like protein 2
OG8XPT2D	0.0299	0.12515564	0	relaxation	Dynactin subunit 2
OG8BVVFF	0.03	0.125332165	0.49	relaxation	Protein broad-minded
OG8TB6XM	0.03	0.125332165	0.69	relaxation	Ribosome biogenesis protein WDR12 homolog
OG886C07	0.0301	0.125332165	0.46	relaxation	28S ribosomal protein S21, mitochondrial
OG8MD0KG	0.0301	0.125332165	0.6	relaxation	U5 small nuclear ribonucleoprotein 200 kDa helicase
OG8VDSJZ	0.0302	0.125560445	0.09	relaxation	Cytochrome b5 reductase 4
OG85MQRS	0.0306	0.126691679	0.73	relaxation	NEDD8-conjugating enzyme Ubc12
OG8ZW7X7	0.0306	0.126691679	0.56	relaxation	Ubiquitin carboxyl-terminal hydrolase 4
OG80GGBD	0.0307	0.126691679	0.63	relaxation	YTH domain-containing protein 1
OG8KM1Q4	0.0307	0.126691679	0.13	relaxation	Nucleic-acid-binding protein from mobile element jockey
OG8NS5ZD	0.0307	0.126691679	0.56	relaxation	Protein FAM114A2
OG8962C4	0.0308	0.127010064	0	relaxation	tRNA-dihydrouridine(20) synthase [NAD(P)+]-like
OG8B2WHW	0.0312	0.128278896	0.66	relaxation	Protein lethal(2)essential for life
OG8JDKT2	0.0313	0.128499958	0.72	relaxation	V-type proton ATPase subunit C
OG8WSZXK	0.0313	0.128499958	0.09	relaxation	Leucine-zipper-like transcriptional regulator 1 homolog
OG8ZW7XQ	0.0316	0.129254282	0.48	relaxation	Forkhead box protein B1
OG8B5RRX	0.0317	0.129377712	0.3	relaxation	Transmembrane and ubiquitin-like domain-containing protein 1
OG8XSP9J	0.0318	0.129595542	0	relaxation	Poly(A) RNA polymerase, mitochondrial
OG8DRCZN	0.032	0.13021967	0.43	relaxation	EARP-interacting protein homolog
OG82FW4G	0.0323	0.130865667	0.56	relaxation	F-box/WD repeat-containing protein pof1
OG8J4036	0.0323	0.130865667	0.83	relaxation	Xaa-Pro aminopeptidase 1
OG8PK4VT	0.0323	0.130865667	0.12	relaxation	Transmembrane protease serine 6
OG8B2WHM	0.0328	0.132523874	0.72	relaxation	THO complex subunit 5 homolog
OG82VC32	0.0329	0.132523874	0.24	relaxation	Survival motor neuron protein
OG847JF7	0.0329	0.132523874	0.65	relaxation	Exosome complex component RRP46
OG8GF617	0.0329	0.132523874	0.7	relaxation	DDB1- and CUL4-associated factor 1
OG8ZW7XJ	0.0329	0.132523874	0.77	relaxation	Regulator of G-protein signaling loco
OG876NKV	0.0332	0.133345789	0.58	relaxation	Trafficking protein particle complex subunit 6b
OG8X0QCW	0.0332	0.133345789	0.45	relaxation	Proclotting enzyme
OG89PDK6	0.0333	0.133650864	0.47	relaxation	PAXIP1-associated glutamate-rich protein 1
OG8CNTBR	0.0334	0.133666179	0.09	relaxation	Low molecular weight phosphotyrosine protein phosphatase
OG8FXTTT	0.0334	0.133666179	0.72	relaxation	Neuronal PAS domain-containing protein 4, partial
OG8PZMTM	0.0334	0.133666179	0.52	relaxation	Bone morphogenetic protein 7
OG8T1M72	0.0334	0.133666179	0.43	relaxation	Protein cornichon homolog 4
OG83NB0D	0.0337	0.134383033	0	relaxation	SAP30-binding protein
OG8GF628	0.0337	0.134383033	0.37	relaxation
OG8RJJMR	0.0337	0.134383033	0.8	relaxation	WD repeat-containing protein 70
OG815K1F	0.0338	0.134588699	0.59	relaxation	Neurochondrin homolog
OG8PVRJS	0.0338	0.134588699	0.35	relaxation	ATP-dependent 6-phosphofructokinase
OG8JMB9H	0.034	0.134901909	0.65	relaxation	Ras and EF-hand domain-containing protein homolog
OG805VMT	0.0341	0.134913487	0.46	relaxation	Cobalamin trafficking protein CblD
OG81NX68	0.0341	0.134913487	0.52	relaxation	Histone deacetylase 2
OG8BGCGC	0.0341	0.134913487	0.62	relaxation	Chitinase domain-containing protein 1
OG8CG2VF	0.0341	0.134913487	0.4	relaxation	Adenosylhomocysteinase A
OG84F8WD	0.0343	0.135415625	0.68	relaxation	Alcohol dehydrogenase class-3
OG85TG7W	0.0343	0.135415625	0.52	relaxation	COMM domain-containing protein 10
OG8QC3RX	0.0344	0.135521669	0	relaxation	Structure-specific endonuclease subunit slx1
OG8STVQX	0.0344	0.135521669	0	relaxation	Two pore calcium channel protein 1
OG8HMMWG	0.0345	0.135723248	0.69	relaxation	ATP-binding cassette sub-family F member 1
OG8QVFZ9	0.0347	0.13593284	0.12	relaxation	Chondroitin sulfate glucuronyltransferase
OG8WSZWT	0.0347	0.13593284	0.75	relaxation	Polyribonucleotide 5'-hydroxyl-kinase Clp1
OG8W3W81	0.0348	0.136132706	0.27	relaxation	Zinc finger C2HC domain-containing protein 1A
OG85F08Q	0.0349	0.136236272	0.08	relaxation	Ubiquitin-like modifier-activating enzyme 5
OG8WWV59	0.035	0.136530755	0.28	relaxation	Ribosomal biogenesis protein LAS1L
OG8JT2S0	0.0351	0.136824826	0.63	relaxation	YEATS domain-containing protein 4
OG8JWZ0X	0.0352	0.137022462	0.67	relaxation	Beta-1,3-galactosyltransferase 1
OG8D81SR	0.0353	0.137219547	0.67	relaxation	Cell death regulator Aven
OG8P5NWP	0.0355	0.137900561	0.47	relaxation	Type 1 phosphatidylinositol 4,5-bisphosphate 4-phosphatase
OG8BCH7K	0.0359	0.138775524	0.46	relaxation	Slit homolog 3 protein
OG81VNPM	0.036	0.139065377	0.94	relaxation	Voltage-gated hydrogen channel 1
OG84J54Z	0.0361	0.139354829	0.63	relaxation	Basement membrane-specific heparan sulfate proteoglycan core protein
OG8BVVDV	0.0362	0.139547038	0.8	relaxation	Paramyosin
OG8GB9T4	0.0362	0.139547038	0.3	relaxation	hypothetical protein X975_02402, partial
OG8MGVVC	0.0364	0.14012367	0.45	relaxation	ADAMTS-like protein 5
OG8FTZMH	0.0365	0.140314284	0.68	relaxation	Cholecystokinin receptor
OG8X6FVR	0.0366	0.140601472	0.58	relaxation	Solute carrier family 35 member E2B
OG85XBGN	0.0367	0.140693934	0.43	relaxation	Smad nuclear interacting protein 1
OG8642ZN	0.0367	0.140693934	0.05	relaxation	Genome polyprotein
OG8KSS59	0.0368	0.140786015	0.63	relaxation	Leucine-rich repeat-containing protein 57
OG8WSZX8	0.037	0.141356584	0.37	relaxation	GTP cyclohydrolase 1 feedback regulatory protein
OG8XPT2G	0.037	0.141356584	0.24	relaxation	RNA-binding protein 42
OG8DFS87	0.0372	0.141925587	0.5	relaxation	Transcription factor AP-4
OG82JRC1	0.0374	0.142200637	0.4	relaxation	Ubiquinone biosynthesis protein COQ4 homolog, mitochondrial
OG8G1Q2R	0.0374	0.142200637	1	relaxation	E3 ubiquitin-protein ligase NRDP1
OG8MPM9B	0.0374	0.142200637	0.67	relaxation	Spondin-1
OG88976R	0.0376	0.142765766	0.02	relaxation	Intraflagellar transport protein 88 homolog
OG86HJWX	0.0378	0.143231651	0.83	relaxation	Trafficking protein particle complex subunit 8
OG8ZW7XM	0.0378	0.143231651	0.75	relaxation	B-cell lymphoma/leukemia 11B
OG8M94CD	0.0379	0.143415049	0.51	relaxation	Intracellular coagulation inhibitor 1
OG8R26F8	0.038	0.143597949	0.26	relaxation	Probable dolichyl pyrophosphate Glc1Man9GlcNAc2 alpha-1,3-glucosyltransferase
OG8SR0H3	0.038	0.143597949	0.68	relaxation	Trans-1,2-dihydrobenzene-1,2-diol dehydrogenase
OG85MQSB	0.0381	0.143682807	0.74	relaxation	Alanine--tRNA ligase, cytoplasmic
OG8XWJJT	0.0381	0.143682807	0.75	relaxation	Sec1 family domain-containing protein 2
OG8BGCGM	0.0382	0.143864724	0.56	relaxation	Thioredoxin domain-containing protein 15
OG898XKZ	0.0383	0.144143675	0.83	relaxation	Nuclear valosin-containing protein-like
OG83BQ8M	0.0389	0.14580948	0.43	relaxation	snRNA-activating protein complex subunit 1
OG8TMTNK	0.0389	0.14580948	0.65	relaxation	Retinol dehydrogenase 14
OG85F08T	0.0392	0.146341897	0.46	relaxation	Bifunctional coenzyme A synthase
OG88PQ5R	0.0393	0.146616752	0.53	relaxation	E3 ubiquitin-protein ligase RNF185
OG8BP3XZ	0.0394	0.146891238	0.22	relaxation	Vesicle-fusing ATPase
OG8T7BPR	0.0396	0.147318065	0.2	relaxation	Uracil phosphoribosyltransferase homolog
OG82FW4F	0.0397	0.147318065	0.74	relaxation	Phenylalanine--tRNA ligase alpha subunit
OG88PQ65	0.0397	0.147318065	0.68	relaxation	Jerky protein homolog
OG8T7BQ0	0.0397	0.147318065	0.28	relaxation	Coenzyme Q-binding protein COQ10 homolog B, mitochondrial
OG8R7XWV	0.0398	0.147590618	0.77	relaxation	Glycine dehydrogenase (decarboxylating), mitochondrial
OG834ZSN	0.0399	0.147740921	0.78	relaxation	60S ribosome subunit biogenesis protein NIP7 homolog
OG8G4K9W	0.0399	0.147740921	0.68	relaxation	Prolyl hydroxylase EGLN2
OG88SKF3	0.04	0.147740921	0.59	relaxation	Retrovirus-related Pol polyprotein from transposon TNT 1-94
OG8K6JQC	0.04	0.147740921	0.57	relaxation	Carnitine O-palmitoyltransferase 1, liver isoform
OG8RNDVN	0.04	0.147740921	0.61	relaxation	Probable phospholipid-transporting ATPase IIB
OG85TG7J	0.0401	0.148011927	0.61	relaxation	StAR-related lipid transfer protein 13
OG8F7R5T	0.0403	0.148651435	0.55	relaxation	Zinc finger MYND domain-containing protein 11
OG8XPT2N	0.0404	0.148822788	0.58	relaxation	Uncharacterized protein C1orf198 homolog
OG82Z79C	0.0405	0.148993688	0.71	relaxation	Mannosyl-oligosaccharide glucosidase
OG8ZGS01	0.0406	0.149065613	0	relaxation	G/T mismatch-specific thymine DNA glycosylase
OG8GF61B	0.0407	0.149235629	0.47	relaxation	Paraplegin
OG876NKH	0.0409	0.149771386	0.78	relaxation	Translation initiation factor IF-2, mitochondrial
OG8Z0DRZ	0.0409	0.149771386	0.4	relaxation	Glycoprotein 3-alpha-L-fucosyltransferase A
OG8WM7FN	0.041	0.149940026	0.58	relaxation	Thymosin beta
