# Supplementary material for: Genomic signatures of recent convergent transitions to social life in spiders
Source: Nat Commun. 2022 Nov 22;13:6967. doi: 10.1038/s41467-022-34446-8 (PMC9681848; doi:10.1038/s41467-022-34446-8)
Supplement: Supplementary file 5 — Supplementary Data 2 [file 41467_2022_34446_MOESM5_ESM.csv]

ogg_id	p-value	q-value	K-value	Type	gene
OG805VMZ	0	0	11.66	intensification	RNA 3'-terminal phosphate cyclase
OG80KBKF	0	0	24.14	intensification	Syntaxin-18
OG812PSH	0	0	12.81	intensification	Eukaryotic translation initiation factor 4E transporter
OG815K0J	0	0	36.09	intensification	Glycine--tRNA ligase
OG81VNPB	0	0	1.42	intensification	Geranylgeranyl pyrophosphate synthase
OG81ZHXR	0	0	2.54	intensification	Protein unc-93 homolog A
OG822D5N	0	0	18.49	intensification	Splicing factor YJU2
OG8284MW	0	0	2.59	intensification	DDB1- and CUL4-associated factor 13
OG8284N1	0	0	19.05	intensification	Mitochondrial chaperone BCS1
OG82FW44	0	0	16.71	intensification	Probable pterin-4-alpha-carbinolamine dehydratase
OG82VC2X	0	0	14.59	intensification	39S ribosomal protein L37, mitochondrial
OG82Z799	0	0	25.72	intensification	Protein still life, isoforms C/SIF type 2
OG82Z79F	0	0	16.66	intensification	Proton channel OtopLc
OG83BQ88	0	0	22.83	intensification	Golgi resident protein GCP60
OG83FKH9	0	0	26.99	intensification	Protein MEMO1
OG83R66V	0	0	3.76	intensification	ER degradation-enhancing alpha-mannosidase-like protein 3
OG83V2FM	0	0	50	intensification	Calcium-activated potassium channel slowpoke
OG83XXQ3	0	0	19.65	intensification	Phospholysine phosphohistidine inorganic pyrophosphate phosphatase
OG84N1CN	0	0	43.9	intensification	Serine/threonine-protein phosphatase 4 regulatory subunit 2-A
OG84N1CQ	0	0	7.27	intensification	E3 ubiquitin-protein ligase RNF180
OG84TRV2	0	0	50	intensification	26S proteasome regulatory subunit 6B
OG851HBH	0	0	19.7	intensification	Leukocyte receptor cluster member 8
OG85F08R	0	0	25.65	intensification	Phytanoyl-CoA dioxygenase, peroxisomal
OG85F08W	0	0	50	intensification	ATP-dependent Clp protease proteolytic subunit, mitochondrial
OG85QM0W	0	0	13.3	intensification	Cytidine deaminase
OG85XBH2	0	0	1.23	intensification	Retrovirus-related Pol polyprotein from transposon 412
OG8616QB	0	0	18.11	intensification	Histidine--tRNA ligase, cytoplasmic
OG8616QR	0	0	4.81	intensification	Leukocyte receptor cluster member 1 homolog
OG866Z6H	0	0	30.01	intensification	Guanylate kinase
OG86T5N0	0	0	16.44	intensification	Zinc finger protein PLAGL1
OG86T5ND	0	0	33.73	intensification	F-box only protein 33
OG86X1VX	0	0	50	intensification	N-acylneuraminate cytidylyltransferase A
OG870X3X	0	0	11.4	intensification	V-type proton ATPase subunit E
OG870X4D	0	0	3.65	intensification	Glycine receptor subunit alpha-1
OG87DD29	0	0	50	intensification	Hippocampus abundant transcript 1 protein
OG87DD2D	0	0	3.65	intensification	Bardet-Biedl syndrome 7 protein
OG87H896	0	0	17.74	intensification	Lysine-specific demethylase 2B
OG87Q0S4	0	0	12.89	intensification	Adhesion G protein-coupled receptor L3
OG87Q0S6	0	0	12.12	intensification	U3 small nucleolar RNA-associated protein 25 homolog
OG87SW1B	0	0	15.87	intensification	Synapse-associated protein 1
OG87SW1F	0	0	15	intensification	SH3 domain-containing kinase-binding protein 1
OG87WR82	0	0	9.55	intensification	Arfaptin-2
OG883GQR	0	0	18.49	intensification	Peroxisomal acyl-coenzyme A oxidase 1
OG883GRD	0	0	33.35	intensification	Neurexin-4
OG88PQ5J	0	0	42.14	intensification	Protein Mo25
OG88PQ61	0	0	21.21	intensification	ABC transporter G family member 20
OG88PQ62	0	0	3.3	intensification	Allene oxide synthase-lipoxygenase protein
OG88SKDM	0	0	1.16	intensification	Ileal sodium/bile acid cotransporter
OG88WFN7	0	0	18.09	intensification	Patj homolog
OG8909W5	0	0	11.99	intensification	Glutamate dehydrogenase, mitochondrial
OG8962C3	0	0	17.85	intensification	Zinc finger FYVE domain-containing protein 9
OG89CSTZ	0	0	2.04	intensification	Vitellogenin-6
OG89PDJX	0	0	22.51	intensification	Protein ecdysoneless homolog
OG8B018Q	0	0	4.07	intensification	Pre-mRNA-processing factor 39
OG8B5RRF	0	0	50	intensification	pre-rRNA 2'-O-ribose RNA methyltransferase FTSJ3
OG8B8N0N	0	0	26.58	intensification	Fork head domain-containing protein FD3
OG8BCH7F	0	0	16.96	intensification	Zinc finger protein 800
OG8BCH7H	0	0	20.27	intensification	PDZ domain-containing protein 2
OG8BCH7W	0	0	11.08	intensification	Retinitis pigmentosa 9 protein
OG8C5G4M	0	0	30.49	intensification	RNA-splicing ligase RtcB homolog
OG8C8BDC	0	0	15.58	intensification	Poly [ADP-ribose] polymerase tankyrase
OG8CVJT8	0	0	10.14	intensification	AarF domain-containing protein kinase 1
OG8D81SF	0	0	17.68	intensification	Cytochrome c oxidase subunit 6B1
OG8DJNGK	0	0	50	intensification	Protein polybromo-1
OG8DV86M	0	0	15.29	intensification	NAD-dependent protein deacylase sirtuin-5, mitochondrial
OG8F4VXV	0	0	17.32	intensification	Ubiquitin carboxyl-terminal hydrolase 25
OG8F7R56	0	0	21.27	intensification	T-complex protein 1 subunit theta
OG8F7R57	0	0	50	intensification	Casein kinase I isoform gamma-3 (Fragment)
OG8FBMD9	0	0	11.42	intensification	Ubiquitin carboxyl-terminal hydrolase BAP1
OG8FJBWJ	0	0	40.32	intensification	Sorting nexin-24
OG8FR3C7	0	0	3.04	intensification	MKRN2 opposite strand protein
OG8FTZM2	0	0	14.91	intensification	GAS2-like protein pickled eggs
OG8GMXH7	0	0	12.79	intensification	Transcription elongation regulator 1
OG8GMXHB	0	0	50	intensification	Uncharacterized protein KIAA2013 homolog
OG8GXJ74	0	0	10.09	intensification	Vacuole membrane protein 1
OG8GXJ7H	0	0	28.9	intensification	UDP-GalNAc:beta-1,3-N-acetylgalactosaminyltransferase 2
OG8H1DG5	0	0	27.19	intensification	Endoplasmic reticulum-Golgi intermediate compartment protein 1
OG8H74Z2	0	0	44.16	intensification	RNA-binding protein squid
OG8J13VR	0	0	2.84	intensification	Protein YIPF1
OG8J13VV	0	0	42.54	intensification	Probable 60S ribosomal protein L37-A
OG8J403S	0	0	2.71	intensification	COMM domain-containing protein 3
OG8K3PGK	0	0	13.81	intensification	Serine-enriched protein
OG8KD96N	0	0	17.11	intensification	CDK5 and ABL1 enzyme substrate 2
OG8KPWX7	0	0	50	intensification	Protein N-terminal asparagine amidohydrolase
OG8M683S	0	0	36.17	intensification	Matrix metalloproteinase-16
OG8M684B	0	0	41.26	intensification	Inverted formin-2
OG8MGVTH	0	0	12.23	intensification	Probable leucine--tRNA ligase, mitochondrial
OG8MGVV8	0	0	6.44	intensification	DNA-dependent protein kinase catalytic subunit
OG8MKR30	0	0	3.62	intensification	Cordon-bleu protein-like 1
OG8MWBSD	0	0	13.87	intensification	Serine/threonine-protein kinase ULK2
OG8MWBSJ	0	0	11.65	intensification	Heterogeneous nuclear ribonucleoprotein U-like protein 1
OG8N3382	0	0	47.34	intensification	NADH dehydrogenase [ubiquinone] flavoprotein 1, mitochondrial
OG8N3385	0	0	45.58	intensification	Disks large homolog 1
OG8N8TRS	0	0	14.94	intensification	Protein FAM204A
OG8NCPZX	0	0	50	intensification	Integrin-linked protein kinase
OG8NCQ0H	0	0	50	intensification	CLIP-associating protein 1
OG8NGK70	0	0	13.2	intensification	Complement C3
OG8NGK72	0	0	23.13	intensification	Erlin-2-B
OG8NGK7D	0	0	47.12	intensification	Selenoprotein F
OG8P2SNW	0	0	5.35	intensification	Tetratricopeptide repeat protein 14
OG8PP135	0	0	10.5	intensification	Mismatch repair endonuclease PMS2
OG8PRWBF	0	0	1.06	intensification	DNA-directed RNA polymerase I subunit RPA49
OG8QC3S3	0	0	10.44	intensification	Ninjurin-A
OG8QVFZK	0	0	39.16	intensification	Prefoldin subunit 3
OG8R7XXC	0	0	21.75	intensification	N-alpha-acetyltransferase 40
OG8RBT4X	0	0	50	intensification	Myotubularin-related protein 3
OG8RFPD5	0	0	4.79	intensification	Protein Hikeshi
OG8RFPD9	0	0	50	intensification	60S ribosomal protein L28
OG8RV5BX	0	0	50	intensification	Proteasome activator complex subunit 3
OG8RV5CD	0	0	33.36	intensification	Tryptophan synthase beta chain 2
OG8SBHJ3	0	0	36.86	intensification	Semaphorin-2A
OG8SJ814	0	0	50	intensification	Adenylosuccinate synthetase
OG8SJ81M	0	0	36.67	intensification	NADH dehydrogenase [ubiquinone] 1 beta subcomplex subunit 3
OG8SN485	0	0	16.11	intensification	Diphosphomevalonate decarboxylase
OG8T7BPW	0	0	50	intensification	Sulfhydryl oxidase 1
OG8V9XBG	0	0	8	intensification	TBC1 domain family member 16
OG8VQD8C	0	0	1.5	intensification	Filamin-A
OG8VQD8Q	0	0	14.94	intensification	PHD finger protein 12
OG8VT8HV	0	0	17.91	intensification	Urease accessory protein D
OG8VX4RD	0	0	1.07	intensification	Probable ATP-dependent RNA helicase DDX5
OG8W3W7T	0	0	41.82	intensification	Eukaryotic translation initiation factor 3 subunit G
OG8W9MQ4	0	0	11.52	intensification	RAC serine/threonine-protein kinase
OG8WDGZ8	0	0	50	intensification	Protein prune homolog 2
OG8WM7FV	0	0	50	intensification	S1 RNA-binding domain-containing protein 1
OG8WQ3P0	0	0	1.86	intensification	Ras-like GTP-binding protein Rho1
OG8WSZX2	0	0	16.72	intensification	Glycerol-3-phosphate acyltransferase 1, mitochondrial
OG8WSZXB	0	0	50	intensification	Cytoplasmic dynein 2 heavy chain 1
OG8XKXTC	0	0	8.98	intensification	DnaJ homolog subfamily B member 4
OG8Z6582	0	0	50	intensification	Thioredoxin-like protein 4A
OG8Z91GP	0	0	50	intensification	Eukaryotic peptide chain release factor GTP-binding subunit ERF3A
OG8ZCWQT	0	0	50	intensification	Hepatocyte growth factor receptor
OG8ZGS03	0	0	24.83	intensification	Biogenesis of lysosome-related organelles complex 1 subunit 6
OG8030CG	0.0001	0.001828537	34.76	intensification	Eukaryotic translation initiation factor 3 subunit E
OG82NMKJ	0.0001	0.001828537	7.31	intensification	Glucose-6-phosphate isomerase
OG84QWM8	0.0001	0.001828537	30.36	intensification	ATP-dependent RNA helicase TDRD9
OG85HVHG	0.0001	0.001828537	14.93	intensification	Integrin alpha-PS1
OG88PQ5T	0.0001	0.001828537	2.75	intensification	phosphatidylinositol-glycan biosynthesis class W protein-like isoform X1
OG8B2WJ4	0.0001	0.001828537	15.2	intensification	Nibrin
OG8CZF26	0.0001	0.001828537	1.57	intensification	Aldehyde dehydrogenase, dimeric NADP-preferring
OG8F7R53	0.0001	0.001828537	50	intensification	Protein argonaute-1
OG8G7FJS	0.0001	0.001828537	2.09	intensification	Tropomyosin
OG8JMB90	0.0001	0.001828537	13.43	intensification	Cytoplasmic tRNA 2-thiolation protein 1
OG8JQ6HV	0.0001	0.001828537	3.24	intensification	Retinoic acid receptor RXR-alpha-A
OG8KSS5F	0.0001	0.001828537	26.52	intensification	Transcription factor XE1.1 (Fragment)
OG8M0HMW	0.0001	0.001828537	23.17	intensification	Nephrin
OG8NGK6W	0.0001	0.001828537	1.5	intensification	Serine palmitoyltransferase 2
OG8NKFGG	0.0001	0.001828537	6.46	intensification	Frizzled-4
OG8PVRK5	0.0001	0.001828537	50	intensification	Tetratricopeptide repeat protein 4
OG8QNQGC	0.0001	0.001828537	1.8	intensification	Alpha-mannosidase 2x
OG8QZB63	0.0001	0.001828537	1.87	intensification	Probable ATP-dependent RNA helicase DHX34
OG8QZB66	0.0001	0.001828537	9.45	intensification	Chitotriosidase-1
OG8S1WTN	0.0001	0.001828537	28.37	intensification	Phosphatase Herzog
OG8V9XBH	0.0001	0.001828537	1.5	intensification	Leukocyte elastase inhibitor
OG8WSZWQ	0.0001	0.001828537	44.71	intensification	general vesicular transport factor p115-like isoform X2
OG8WWV5D	0.0001	0.001828537	1.76	intensification	Rhotekin
OG8Z0DS3	0.0001	0.001828537	24.66	intensification	Ribosomal RNA small subunit methyltransferase NEP1
OG8ZPHG1	0.0001	0.001828537	50	intensification	Prothoracicostatic peptides
OG880MH8	0.0002	0.003368941	11.24	intensification	THO complex subunit 7 homolog
OG8B2WHB	0.0002	0.003368941	22.01	intensification	Transcription elongation factor SPT5
OG8BVVFD	0.0002	0.003368941	22.01	intensification	UBA-like domain-containing protein 2
OG8C8BD3	0.0002	0.003368941	4.36	intensification	Mpv17-like protein 2
OG8DBX1M	0.0002	0.003368941	18.86	intensification	Homeobox protein HOX3
OG8FBMDJ	0.0002	0.003368941	38.65	intensification	Biotin--protein ligase
OG8FTZM8	0.0002	0.003368941	4.15	intensification	Nuclear pore complex protein Nup50
OG8GF618	0.0002	0.003368941	18.64	intensification	Bifunctional 3'-phosphoadenosine 5'-phosphosulfate synthase
OG8GXJ78	0.0002	0.003368941	3.17	intensification	Transmembrane emp24 domain-containing protein 2 (Fragment)
OG8Q5C92	0.0002	0.003368941	50	intensification	Polynucleotide 5'-hydroxyl-kinase NOL9
OG8QC3RJ	0.0002	0.003368941	27.38	intensification	Neuroendocrine convertase 2
OG8STVQS	0.0002	0.003368941	2.69	intensification	Dystrophin, isoforms A/C/F/G/H
OG8STVR6	0.0002	0.003368941	50	intensification	Protein charlatan
OG8T4GGD	0.0002	0.003368941	44.91	intensification	Vitellogenin receptor
OG8V45V5	0.0002	0.003368941	50	intensification	30S ribosomal protein S8
OG8XWJJD	0.0002	0.003368941	15.54	intensification	Lysozyme 2
OG8Z91GV	0.0002	0.003368941	1.58	intensification	Putative protein kinase C delta type homolog
OG85TG7G	0.0003	0.004606701	15.89	intensification	Zinc finger protein 782
OG88976Q	0.0003	0.004606701	6.58	intensification	Cactin
OG88D3FP	0.0003	0.004606701	24	intensification	dnaJ homolog subfamily C member 11-like isoform X1
OG88SKDG	0.0003	0.004606701	16.17	intensification	Retinoblastoma-binding protein 5 homolog
OG8BGCG4	0.0003	0.004606701	19.54	intensification	Histone-lysine N-methyltransferase EZH2
OG8CG2W1	0.0003	0.004606701	15.17	intensification	Lysoplasmalogenase-like protein TMEM86A
OG8DNHQH	0.0003	0.004606701	1.89	intensification	Protein unc-13 homolog 4B
OG8GJ28F	0.0003	0.004606701	26.2	intensification	tRNA-dihydrouridine(16/17) synthase [NAD(P)(+)]-like
OG8J403B	0.0003	0.004606701	1.64	intensification	Cytosolic carboxypeptidase 1
OG8K6JQH	0.0003	0.004606701	50	intensification	Centaurin-gamma-1A
OG8MSGJP	0.0003	0.004606701	15.06	intensification	Zinc finger protein 622
OG8N0722	0.0003	0.004606701	50	intensification	Proteasome assembly chaperone 3
OG8QJV7F	0.0003	0.004606701	1.44	intensification	RRP12-like protein
OG8QVFZT	0.0003	0.004606701	1.07	intensification	P2X purinoceptor 4
OG8R26F6	0.0003	0.004606701	48.56	intensification	Growth factor receptor-bound protein 2
OG8RNDW7	0.0003	0.004606701	7.96	intensification	C-1-tetrahydrofolate synthase, cytoplasmic
OG8VT8HW	0.0003	0.004606701	1.01	intensification	Transcription factor MafK
OG83R672	0.0004	0.005790367	2.95	intensification	Kelch domain-containing protein 3
OG847JDP	0.0004	0.005790367	9.12	intensification	Myosin-4
OG847JDR	0.0004	0.005790367	1	intensification	Protein similar
OG86HJWV	0.0004	0.005790367	1.01	intensification	Chorion peroxidase
OG8962BZ	0.0004	0.005790367	50	intensification	SCY1-like protein 2
OG8B5RRB	0.0004	0.005790367	50	intensification	NADP-dependent malic enzyme
OG8K0T80	0.0004	0.005790367	7.98	intensification	39S ribosomal protein L28, mitochondrial
OG8K0T8D	0.0004	0.005790367	3.29	intensification	TATA box-binding protein-associated factor RNA polymerase I subunit A
OG8P2SP9	0.0004	0.005790367	3.29	intensification	Aminoacyl tRNA synthase complex-interacting multifunctional protein 2
OG8PZMT3	0.0004	0.005790367	50	intensification	Eukaryotic translation initiation factor 4E
OG8W110K	0.0004	0.005790367	13.4	intensification	Protein ILRUN
OG805VMX	0.0005	0.006896715	32.86	intensification	Putative sodium-coupled neutral amino acid transporter 11
OG898XMR	0.0005	0.006896715	2.42	intensification	Tudor domain-containing protein 5
OG89GP3K	0.0005	0.006896715	33.5	intensification	Cuticle protein 10.9
OG8BVVF4	0.0005	0.006896715	15.1	intensification	Glycosyltransferase-like domain-containing protein 1-like
OG8DNHR1	0.0005	0.006896715	15.59	intensification	Dual specificity protein phosphatase 14
OG8FFGN3	0.0005	0.006896715	2.07	intensification	Leishmanolysin-like peptidase
OG8J6VBW	0.0005	0.006896715	50	intensification	Calcium channel flower
OG8PRWB4	0.0005	0.006896715	2.11	intensification	Proteasome subunit alpha type-2
OG8QVFZ5	0.0005	0.006896715	17.47	intensification	Beta-catenin-like protein 1
OG8RR94C	0.0005	0.006896715	50	intensification	RUN and FYVE domain-containing protein 4
OG8WWV51	0.0005	0.006896715	2.24	intensification	Calcium load-activated calcium channel
OG815K18	0.0006	0.007866159	1.8	intensification	hypothetical protein X975_03993, partial
OG8284N4	0.0006	0.007866159	1.74	intensification	m7GpppN-mRNA hydrolase
OG847JFC	0.0006	0.007866159	50	intensification	WSCD family member CG9164
OG87SW14	0.0006	0.007866159	50	intensification	Proteasome subunit alpha type-4
OG8909W9	0.0006	0.007866159	38.53	intensification	Gamma-aminobutyric acid receptor subunit beta
OG8GF61W	0.0006	0.007866159	4.52	intensification	39S ribosomal protein L55, mitochondrial
OG8N8TRF	0.0006	0.007866159	50	intensification	Omega-scoloptoxin(05)-Ssm1a
OG8Q2H1R	0.0006	0.007866159	1.58	intensification	Methylcrotonoyl-CoA carboxylase beta chain, mitochondrial
OG8R52PM	0.0006	0.007866159	1.62	intensification	Glycerophosphocholine cholinephosphodiesterase ENPP6
OG8V723C	0.0006	0.007866159	1.67	intensification	Indolethylamine N-methyltransferase
OG8WHC60	0.0006	0.007866159	1.74	intensification	ATP-dependent RNA helicase DDX18
OG8B2WH9	0.0007	0.008945118	23.47	intensification	Ribonuclease 3
OG8F4VZ2	0.0007	0.008945118	46.94	intensification	Putative nuclease HARBI1
OG8T7BPG	0.0007	0.008945118	9.1	intensification	Bromodomain and WD repeat-containing protein 3
OG82JRBX	0.0008	0.00994855	4.29	intensification	Ras suppressor protein 1
OG84F8W7	0.0008	0.00994855	1.5	intensification	Spectrin alpha chain
OG87SW16	0.0008	0.00994855	29.09	intensification	Protein Lilipod
OG8GB9T2	0.0008	0.00994855	45.48	intensification	Slowpoke-binding protein
OG8H1DG9	0.0008	0.00994855	16.38	intensification	Tubulin-specific chaperone E
OG88976P	0.0009	0.011068312	15.28	intensification	Fumarylacetoacetase
OG8DJNGZ	0.0009	0.011068312	6.14	intensification	U1 small nuclear ribonucleoprotein 70 kDa
OG8RFPDH	0.001	0.012163571	2.75	intensification	F-box only protein 28
OG8NP9PT	0.0011	0.013037585	26.47	intensification	T-box transcription factor TBX2-B
OG8X9B3W	0.0011	0.013037585	11.83	intensification	snRNA-activating protein complex subunit 4
OG8Z3912	0.0011	0.013037585	1.55	intensification	Serine/threonine-protein kinase VRK1
OG86X1VH	0.0012	0.013925893	14.01	intensification	Chitin synthase chs-2
OG88WFNP	0.0012	0.013925893	40.61	intensification	Methyl-CpG-binding domain protein 5
OG8SFCSF	0.0012	0.013925893	14.83	intensification	Putative ferric-chelate reductase 1 homolog
OG822D5C	0.0013	0.014808151	50	intensification	Multifunctional methyltransferase subunit TRM112-like protein
OG8QNQH2	0.0013	0.014808151	1.71	intensification	Potassium voltage-gated channel subfamily KQT member 1
OG8RNDVK	0.0013	0.014808151	1.36	intensification	Nipped-B-like protein
OG8X9B3R	0.0013	0.014808151	2.93	intensification	RNA polymerase I-specific transcription initiation factor RRN3
OG8XWJHZ	0.0013	0.014808151	6.3	intensification	Serine/threonine-protein phosphatase 4 regulatory subunit 3
OG866Z6D	0.0014	0.015753549	17.53	intensification	Inositol-trisphosphate 3-kinase homolog
OG83JFR7	0.0015	0.016609817	22.59	intensification	Interferon-inducible double-stranded RNA-dependent protein kinase activator A homolog A
OG86T5N1	0.0015	0.016609817	1.91	intensification	LIM domain-containing protein 1
OG886BZQ	0.0015	0.016609817	6.52	intensification	ATP synthase subunit beta, mitochondrial
OG8C2KX3	0.0015	0.016609817	3.83	intensification	Tyrosine--tRNA ligase, mitochondrial
OG85XBGT	0.0016	0.017236441	12.81	intensification	Baculoviral IAP repeat-containing protein 5
OG8BZQNP	0.0016	0.017236441	1.55	intensification	Trifunctional purine biosynthetic protein adenosine-3
OG8FBMDP	0.0016	0.017236441	22.8	intensification	5'-deoxynucleotidase HDDC2
OG8FXTTP	0.0016	0.017236441	50	intensification	Exosome RNA helicase MTR4
OG8HQH58	0.0016	0.017236441	3.33	intensification	Spondin-2
OG8KWNDR	0.0016	0.017236441	2.21	intensification	tRNA-splicing endonuclease subunit Sen34
OG8ZSCQ1	0.0016	0.017236441	5.8	intensification	Transmembrane protein 19
OG886C0D	0.0017	0.01803412	9.53	intensification	Phosphoinositide 3-kinase adapter protein 1
OG8BGCGF	0.0017	0.01803412	40.65	intensification	Sorting nexin-12
OG8S4S2N	0.0017	0.01803412	8.28	intensification	60S ribosomal protein L9
OG8X3KMV	0.0017	0.01803412	50	intensification	Protein Tob1
OG8ZCWR1	0.0017	0.01803412	14.52	intensification	Telomere length and silencing protein 1 homolog
OG8GF626	0.0018	0.018737367	17.74	intensification	Nucleoid-associated protein ASA_2087
OG8GQSR4	0.0018	0.018737367	50	intensification	Signal recognition particle 54 kDa protein
OG8J13VC	0.0018	0.018737367	5.88	intensification	Putative sodium-coupled neutral amino acid transporter 7
OG8J13VK	0.0018	0.018737367	1.86	intensification	Integrator complex subunit 6
OG8R52NZ	0.0018	0.018737367	45.1	intensification	Integrator complex subunit 6-A
OG8X9B3N	0.0018	0.018737367	16.26	intensification	Src substrate cortactin
OG88PQ5M	0.0019	0.019414759	1.44	intensification	TWiK family of potassium channels protein 18
OG8NP9PX	0.0019	0.019414759	2	intensification	E3 ubiquitin-protein ligase SH3RF1
OG8QNQGZ	0.0019	0.019414759	3.1	intensification	Protein TASOR 2
OG8SFCSC	0.0019	0.019414759	6.53	intensification	Cytochrome c oxidase assembly protein COX15 homolog
OG844P6D	0.002	0.020103986	7.79	intensification	DNA-(apurinic or apyrimidinic site) endonuclease
OG883GRP	0.002	0.020103986	3.81	intensification	Protein arginine methyltransferase NDUFAF7, mitochondrial
OG8DJNGJ	0.002	0.020103986	30.22	intensification	FERM domain-containing protein B
OG8GTP0K	0.002	0.020103986	1.82	intensification	Fatty acid-binding protein
OG8H48PW	0.002	0.020103986	1.23	intensification	Kinesin-like protein KIF21A
OG8B8N0X	0.0021	0.020660849	1.2	intensification	Cytochrome P450 2J6
OG8BK7Q8	0.0021	0.020660849	10.36	intensification	Proteasome subunit alpha type-1
OG8CNTB8	0.0021	0.020660849	4.67	intensification	Glutamate--cysteine ligase catalytic subunit
OG8HX7M7	0.0021	0.020660849	40.21	intensification	Calpain-D
OG8K3PGM	0.0021	0.020660849	23.26	intensification	Kynurenine 3-monooxygenase
OG8SR0H6	0.0021	0.020660849	1.83	intensification	Rhomboid-related protein 2
OG8ZCWR4	0.0022	0.021342504	21.95	intensification	Nuclear receptor coactivator 5
OG883GQS	0.0023	0.022081399	50	intensification	26S proteasome regulatory subunit 8
OG8RBT52	0.0023	0.022081399	26.95	intensification	Coiled-coil domain-containing protein 102B
OG8SN47Z	0.0023	0.022081399	8.91	intensification	N6-adenosine-methyltransferase subunit METTL3
OG82Z79Q	0.0024	0.022650264	50	intensification	Spartin
OG851HB6	0.0024	0.022650264	4.47	intensification	Mitochondrial ornithine transporter 1
OG8T1M7H	0.0024	0.022650264	1.06	intensification	Zinc finger protein 474
OG81G5QQ	0.0025	0.023316913	12.84	intensification	Putative glutathione-specific gamma-glutamylcyclotransferase 2
OG85F097	0.0025	0.023316913	2.36	intensification	TBC1 domain family member 2B
OG85MQRJ	0.0025	0.023316913	1.44	intensification	General transcription factor 3C polypeptide 1
OG8VDSK8	0.0025	0.023316913	20.97	intensification	Succinate dehydrogenase cytochrome b560 subunit, mitochondrial
OG8WM7FB	0.0026	0.02412814	50	intensification	Nuclear transcription factor Y subunit gamma
OG8962CC	0.0027	0.024931281	5.8	intensification	FERM domain-containing protein 8
OG8N8TR5	0.0027	0.024931281	2.91	intensification	Periodic tryptophan protein 1 homolog
OG82C0VX	0.0028	0.025684003	50	intensification	Mitochondrial 2-oxoglutarate/malate carrier protein
OG8W3W7J	0.0029	0.026340492	18.86	intensification	Phosphopantothenate--cysteine ligase
OG812PSD	0.003	0.027071845	1.67	intensification	Protein roadkill
OG8D81RW	0.003	0.027071845	3.26	intensification	Heat shock protein 75 kDa, mitochondrial
OG8B2WJ6	0.0031	0.027704392	3.41	intensification	Mite allergen Der p 7
OG8HDWF5	0.0031	0.027704392	1.11	intensification	Cuticle protein 14 isoform b
OG8MPMB4	0.0031	0.027704392	2.19	intensification	Calcium-binding protein E63-1
OG84N1C4	0.0032	0.028506421	48.56	intensification	Polycystic kidney disease protein 1-like 2
OG869TF8	0.0032	0.028506421	2.1	intensification	Spatacsin
OG83NB0J	0.0033	0.028933568	1.95	intensification	Isatin hydrolase
OG8DV874	0.0033	0.028933568	48.56	intensification	Collectin-10, partial
OG8PG8MH	0.0033	0.028933568	13.96	intensification	translationally-controlled tumor protein homolog
OG8Q87HQ	0.0033	0.028933568	9.95	intensification	Pyruvate dehydrogenase E1 component subunit beta, mitochondrial
OG8TTK4B	0.0033	0.028933568	3.74	intensification	Sphingosine kinase 2
OG82C0VZ	0.0034	0.029393091	24.3	intensification	NAD-dependent protein deacetylase sirtuin-6
OG8N0721	0.0034	0.029393091	7.37	intensification	DNA-directed RNA polymerase I subunit RPA43
OG8R7XX4	0.0034	0.029393091	6.06	intensification	Tumor susceptibility gene 101 protein
OG8FR3CM	0.0035	0.030117078	2.16	intensification	Cyclin-J
OG8S4S2T	0.0035	0.030117078	4.4	intensification	Cuticle protein 16.8
OG8VHNSZ	0.0035	0.030117078	27.09	intensification	N-alpha-acetyltransferase 30
OG8CZF2S	0.0036	0.030739643	50	intensification	Neuropeptide F receptor
OG85HVHS	0.0039	0.032747936	7.27	intensification	Microprocessor complex subunit DGCR8
OG851HB5	0.004	0.033486459	9.32	intensification	Transcriptional regulator ovo
OG85F09B	0.0041	0.033864612	1.72	intensification	Ubiquitin carboxyl-terminal hydrolase 30
OG88977F	0.0041	0.033864612	33.35	intensification	SANT and BTB domain regulator of class switch recombination
OG8CG2VN	0.0041	0.033864612	5.54	intensification	Palmitoyl-protein thioesterase 1
OG8WDGZQ	0.0041	0.033864612	26.01	intensification	Putative transcription factor SOX-15
OG87DD2X	0.0042	0.034283053	2.24	intensification	Centromere protein S
OG8C8BD8	0.0042	0.034283053	6.89	intensification	TBC1 domain family member 12
OG8R52PQ	0.0042	0.034283053	4.03	intensification	Beta-taxilin
OG8ZKN6N	0.0044	0.035395817	15.58	intensification	Origin recognition complex subunit 1
OG8FBMD3	0.0046	0.036738879	19.05	intensification	Alkyldihydroxyacetonephosphate synthase, peroxisomal
OG8323JG	0.0048	0.037846823	1.85	intensification	BRO1 domain-containing protein BROX
OG8THZDG	0.0048	0.037846823	22.78	intensification	Sulfotransferase 1B1
OG8RBT5J	0.0049	0.038363219	3.52	intensification	Epidermal growth factor receptor substrate 15-like 1
OG84BDP4	0.0051	0.039319884	13.1	intensification	Transmembrane channel-like protein 7
OG889773	0.0053	0.040358064	1.94	intensification	GRB10-interacting GYF protein 2
OG8F7R58	0.0053	0.040358064	2.36	intensification	Tau-tubulin kinase homolog Asator
OG84BDNG	0.0054	0.040895452	19.58	intensification	Spermatogenesis-associated protein 20
OG866Z68	0.0054	0.040895452	2.22	intensification	L-threonine 3-dehydrogenase, mitochondrial
OG8MPM9J	0.0054	0.040895452	1.77	intensification	Regulator of chromosome condensation
OG8V722Z	0.0054	0.040895452	1.6	intensification	Serine/threonine-protein kinase 10
OG82NMKH	0.0056	0.041952847	1.81	intensification	Polyadenylate-binding protein 1
OG8GMXHH	0.0056	0.041952847	1.44	intensification
OG8QC3S2	0.0056	0.041952847	9.99	intensification	AN1-type zinc finger protein 4
OG89364Q	0.0057	0.042587214	1.48	intensification	Prolyl 4-hydroxylase subunit alpha-2
OG8ZPHFJ	0.0057	0.042587214	48.56	intensification	Inhibitor of Bruton tyrosine kinase
OG8FFGNV	0.0058	0.04321818	1	intensification	DNA polymerase epsilon subunit 3
OG81C9GM	0.006	0.044234102	10.92	intensification	Protein farnesyltransferase/geranylgeranyltransferase type-1 subunit alpha
OG841SZ9	0.0061	0.044793115	3.02	intensification	Glyoxylate/hydroxypyruvate reductase A
OG8D55J7	0.0061	0.044793115	50	intensification	Tax1-binding protein 3 homolog
OG8NGK75	0.0062	0.045347715	1.49	intensification	E3 ubiquitin-protein ligase KCMF1
OG8TF35M	0.0064	0.046504593	3.46	intensification	Lamin Dm0
OG8P5NWT	0.0067	0.048056309	11.56	intensification	ERC protein 2
OG8WWV52	0.0069	0.049173577	25.32	intensification	Hillarin
OG8MWBSB	0.007	0.049695102	1.78	intensification	Disintegrin and metalloproteinase domain-containing protein 9
OG8XD6BQ	0.007	0.049695102	7.02	intensification	AN1-type zinc finger protein 6
OG8ZGRZF	0.007	0.049695102	1.47	intensification	Myosin heavy chain, non-muscle
OG8B8N0V	0.0071	0.050276612	28.65	intensification	Hydrolethalus syndrome protein 1 homolog
OG841SXJ	0.0072	0.050597997	44.49	intensification	Pre-mRNA-splicing factor ATP-dependent RNA helicase DHX16
OG89PDJM	0.0072	0.050597997	2.09	intensification	Sodium/potassium-transporting ATPase subunit alpha
OG8QJV7J	0.0072	0.050597997	9.43	intensification	RNA polymerase-associated protein RTF1 homolog
OG8VHNT0	0.0072	0.050597997	2.4	intensification	ATP synthase subunit O, mitochondrial
OG81VNP8	0.0073	0.050978506	25.82	intensification	E3 ubiquitin-protein ligase SIAH1
OG8909W4	0.0073	0.050978506	13.58	intensification	Cadherin-related tumor suppressor
OG80S32R	0.0074	0.051418458	11.27	intensification	Aftiphilin
OG8Z658G	0.0074	0.051418458	1.1	intensification	Tetraspanin-31
OG82NMKN	0.0076	0.052415033	19.7	intensification	WW domain-containing oxidoreductase
OG82RGTR	0.0077	0.052647468	29.46	intensification	Beta-1,3-galactosyltransferase 5
OG8FTZKS	0.0077	0.052647468	45.6	intensification	Nuclear receptor corepressor 1
OG8HB168	0.0077	0.052647468	1.68	intensification	Ribosomal RNA processing protein 36 homolog
OG879HV6	0.0078	0.052940497	1.89	intensification	Endo-1,4-beta-xylanase A
OG8CC6N3	0.0078	0.052940497	1.82	intensification	4-trimethylaminobutyraldehyde dehydrogenase
OG8DZ4G1	0.0078	0.052940497	50	intensification	Bleomycin hydrolase
OG8VHNTF	0.0078	0.052940497	50	intensification	ATP-dependent zinc metalloprotease FtsH homolog
OG8PG8MG	0.0079	0.053488602	50	intensification	Mitochondrial import inner membrane translocase subunit Tim17-A
OG8GB9SB	0.008	0.054034043	1.39	intensification	Splicing factor 3B subunit 3
OG84XN3S	0.0081	0.054379097	1.77	intensification	Neurotrophin 1
OG8577T9	0.0081	0.054379097	2.52	intensification	Angiogenic factor with G patch and FHA domains 1
OG8M683V	0.0081	0.054379097	3.02	intensification	G-protein-signaling modulator 2
OG8QJV78	0.0082	0.054588943	1.14	intensification	Multidrug resistance-associated protein 1
OG8X0QD3	0.0082	0.054588943	50	intensification	Arginine/serine-rich coiled-coil protein 2
OG8J13W0	0.0084	0.055521425	12.84	intensification	Neurexin-4
OG8JMB8Z	0.0084	0.055521425	48.56	intensification	Transcription factor sma-9
OG8W3W82	0.0085	0.056115669	50	intensification	INO80 complex subunit B
OG8FR3CF	0.0086	0.056708504	1.46	intensification	Cathepsin B
OG8284NP	0.0087	0.057029651	1.47	intensification	TNF receptor-associated factor 5
OG84XN3J	0.0087	0.057029651	29.53	intensification	Exosome complex component RRP40
OG82NMKK	0.0089	0.057727998	10.43	intensification	Protein fem-1 homolog A
OG8TXFCR	0.0089	0.057727998	1.24	intensification	Y+L amino acid transporter 2
OG8CZF2D	0.0091	0.058819354	29.01	intensification	Peroxisomal membrane protein PMP34
OG87H89D	0.0092	0.05891765	50	intensification	All trans-polyprenyl-diphosphate synthase PDSS2
OG89KJ9V	0.0092	0.05891765	2.52	intensification	PRKCA-binding protein
OG8M3CVV	0.0092	0.05891765	31.54	intensification	BTB/POZ domain-containing protein KCTD9
OG8HTCCZ	0.0093	0.059421144	22.42	intensification	tRNA (guanine-N(7)-)-methyltransferase non-catalytic subunit wdr4
OG898XMW	0.0094	0.059785206	13.35	intensification	Serum amyloid A-1 protein
OG8S4S2V	0.0094	0.059785206	50	intensification	Protein DGCR6
OG87M4J7	0.0095	0.060009256	50	intensification	Tartrate-resistant acid phosphatase type 5
OG8MD0M9	0.0095	0.060009256	11.06	intensification	NF-kappa-B inhibitor-interacting Ras-like protein 2
OG83JFRN	0.0096	0.060572101	5.81	intensification	Homogentisate 1,2-dioxygenase
OG893645	0.0098	0.061277583	48.56	intensification	PH and SEC7 domain-containing protein
OG8GJ28C	0.0098	0.061277583	14.31	intensification	Ubiquitin carboxyl-terminal hydrolase 14
OG83FKHH	0.01	0.061970481	14.92	intensification	Uncharacterized protein C7orf26 homolog
OG85XBGH	0.01	0.061970481	1.03	intensification	RanBP-type and C3HC4-type zinc finger-containing protein 1
OG80P6T2	0.0101	0.062312316	1.55	intensification	Glutamine synthetase 2 cytoplasmic
OG8J9QKS	0.0102	0.062581978	20.7	intensification	Pre-B-cell leukemia transcription factor 3
OG8P8J4V	0.0102	0.062581978	50	intensification	Tolloid-like protein 2
OG8PG8M3	0.0102	0.062581978	43.89	intensification	Discoidin domain-containing receptor 2
OG8VQD8J	0.0103	0.06305633	50	intensification	TBC1 domain family member 30
OG8F20Q6	0.0104	0.063458861	3.18	intensification	Ribonuclease P protein subunit p25-like protein
OG8N071M	0.0104	0.063458861	50	intensification	Transforming growth factor beta regulator 1
OG8B2WHK	0.0105	0.06385875	3.34	intensification	8-oxo-dGDP phosphatase NUDT18
OG8B8N0B	0.0106	0.064116184	21.71	intensification	Polymerase delta-interacting protein 2
OG8CG2W0	0.0106	0.064116184	44.76	intensification	Guanine nucleotide-binding protein subunit gamma-e
OG8ZPHG8	0.0106	0.064116184	1.5	intensification	La-related protein 7
OG8DZ4G2	0.0107	0.064580508	48.56	intensification	Serine/threonine-protein kinase LMTK3
OG8D81S4	0.0108	0.064972428	3.67	intensification	Mitochondrial glutamate carrier 1
OG8KSS5K	0.0108	0.064972428	7.4	intensification	Phenylalanine dehydrogenase
OG8R26FD	0.0108	0.064972428	12.88	intensification	Cofilin/actin-depolymerizing factor homolog
OG8STVR2	0.011	0.065890381	1.64	intensification	5'-nucleotidase domain-containing protein 3
OG8K0T7W	0.0111	0.066275133	50	intensification	Transmembrane protein 41B
OG8HDWF4	0.0112	0.066728858	37.79	intensification	Dynein light chain 1, cytoplasmic
OG8FXTVC	0.0114	0.067558395	2.3	intensification	NADH dehydrogenase [ubiquinone] iron-sulfur protein 5
OG8QC3S1	0.0114	0.067558395	6.97	intensification	Ribosomal L1 domain-containing protein 1
OG8X0QCS	0.0114	0.067558395	4.72	intensification	Phospholipid scramblase 1
OG88GZPK	0.0115	0.068006011	2.61	intensification	Protein arginine N-methyltransferase 8
OG8S1WTM	0.0116	0.068524469	4.2	intensification	Leucine carboxyl methyltransferase 1
OG8H48Q2	0.012	0.070141983	1.58	intensification	Thyrotropin receptor
OG8ZCWR3	0.0121	0.070578071	14.67	intensification	U11/U12 small nuclear ribonucleoprotein 35 kDa protein
OG8RR93H	0.0122	0.071086768	1.24	intensification	Rhophilin-2
OG8QC3S4	0.0123	0.071444777	1.96	intensification	N-alpha-acetyltransferase 38-A, NatC auxiliary subunit
OG8TB6XV	0.0123	0.071444777	2.17	intensification	Eukaryotic translation initiation factor 2A
OG8TQPWX	0.0123	0.071444777	1.16	intensification	Myotubularin-related protein 14
OG8ZCWQR	0.0124	0.071950446	27.02	intensification	Counting factor associated protein D
OG84QWMB	0.0127	0.073156635	38.04	intensification	Electron transfer flavoprotein subunit alpha, mitochondrial
OG8RV5C3	0.0127	0.073156635	1.31	intensification	Ion transport peptide-like
OG8VHNT1	0.0128	0.073656343	13.81	intensification	Vascular endothelial growth factor B
OG8J13V8	0.0129	0.073925673	10.68	intensification	E3 ubiquitin-protein ligase CBL-B
OG8KH5F9	0.013	0.074269042	41.98	intensification	Headcase protein homolog
OG8NGK7P	0.0131	0.074610301	1.58	intensification	hypothetical protein X975_13213, partial
OG8P5NWK	0.0131	0.074610301	1.32	intensification	SHC-transforming protein 1
OG8F20Q3	0.0132	0.074872988	4.08	intensification	Putative RNA-binding protein EEED8.10
OG8PVRJR	0.0132	0.074872988	1.28	intensification	Transcription initiation factor TFIID subunit 1
OG8C8BD7	0.0133	0.074905171	15.12	intensification	Retinoid-inducible serine carboxypeptidase
OG8QG00C	0.0133	0.074905171	18.28	intensification	Eukaryotic translation elongation factor 2
OG808QVF	0.0137	0.076154905	4.86	intensification	Probable 18S rRNA (guanine-N(7))-methyltransferase
OG8H1DG8	0.0137	0.076154905	5.31	intensification	Arginase, non-hepatic 3
OG8RR941	0.0137	0.076154905	3.01	intensification	Putative ATP synthase subunit f, mitochondrial
OG8RZ1M6	0.0137	0.076154905	28.08	intensification	Transmembrane protein 163
OG8QC3SF	0.0138	0.076405159	1.52	intensification	Leucine-rich glioma-inactivated protein 1
OG8Z657T	0.0138	0.076405159	2.17	intensification	Regulator of G-protein signaling 11
OG8ZGS0G	0.0138	0.076405159	15.87	intensification	Tensin
OG88PQ5C	0.0139	0.07680582	9.79	intensification	Protein O-GlcNAcase
OG82Z79J	0.014	0.077128375	2.06	intensification	Beta-parvin
OG8S1WTX	0.014	0.077128375	50	intensification	Elongator complex protein 4
OG87DD2C	0.0141	0.077525624	18.01	intensification	Phosphorylase b kinase gamma catalytic chain, liver/testis isoform
OG8JMB98	0.0143	0.078470045	1.56	intensification	Cytosolic 5'-nucleotidase 3A
OG8CC6MK	0.0146	0.079958406	45.13	intensification	V-type proton ATPase subunit d 1
OG89KJB9	0.0147	0.080190046	8.13	intensification	Transmembrane protein 60
OG8G7FJJ	0.0147	0.080190046	11.62	intensification	ATP-binding cassette sub-family D member 3
OG88KTXX	0.0149	0.081042473	48.77	intensification	Uncharacterized protein ORF98
OG8KWND1	0.015	0.081347593	10.45	intensification	Threonylcarbamoyladenosine tRNA methylthiotransferase
OG8QRKQX	0.0151	0.081492386	1.88	intensification	Transducin beta-like protein 2
OG8THZDR	0.0151	0.081492386	9.49	intensification	Breast cancer metastasis-suppressor 1-like protein
OG870X47	0.0153	0.082093541	50	intensification	Orcokinin peptides type A
OG8JHG1X	0.0153	0.082093541	40.57	intensification	Leucine-zipper-like transcriptional regulator 1
OG812PRV	0.0154	0.082312292	1.39	intensification	Polycomb protein Su(z)12
OG808QVQ	0.0155	0.082529367	5.25	intensification	Frataxin, mitochondrial
OG8VT8HB	0.0155	0.082529367	28.04	intensification	ATP-dependent RNA helicase A protein
OG8VT8J8	0.0156	0.082823815	2.15	intensification	Multifunctional esterase
OG8BZQP8	0.0157	0.083195814	4.95	intensification	Protein FAM3D
OG8CC6MQ	0.0158	0.083328543	2.36	intensification	tRNA N(3)-methylcytidine methyltransferase METTL2
OG8FN74G	0.016	0.083984924	2.3	intensification	Thioredoxin reductase-like selenoprotein T homolog CG3887
OG8K0T7Q	0.0165	0.085479414	45.8	intensification	Tripartite motif-containing protein 2
OG8TXFC9	0.0165	0.085479414	3.56	intensification	CDP-diacylglycerol--glycerol-3-phosphate 3-phosphatidyltransferase, mitochondrial
OG83R67G	0.0166	0.085757701	17.43	intensification	Coiled-coil-helix-coiled-coil-helix domain-containing protein 2
OG82FW3T	0.0169	0.087145558	2.27	intensification	Ubiquitin carboxyl-terminal hydrolase 36
OG869TF4	0.0169	0.087145558	1.94	intensification	Protein prickle
OG812PS7	0.017	0.087417934	2.43	intensification	Ribonuclease P/MRP protein subunit POP5
OG8BK7QJ	0.017	0.087417934	50	intensification	E3 ubiquitin-protein ligase RNF8
OG89S8SM	0.0171	0.087769771	2.09	intensification	Uridine-cytidine kinase-like 1
OG8TB6XT	0.0171	0.087769771	19.74	intensification	Protein FRA10AC1 homolog
OG8JQ6J4	0.0172	0.087958176	9.37	intensification	Meiotic nuclear division protein 1 homolog
OG8Q2H21	0.0174	0.088654709	13.55	intensification	Transmembrane protein 61
OG8WSZX1	0.0175	0.08891971	13.41	intensification	Derlin-1
OG876NKR	0.0177	0.0896083	50	intensification	Integral membrane protein 2B
OG8FJBVZ	0.0177	0.0896083	8.67	intensification	Kinesin-like protein KIF2A
OG8NZXDQ	0.0177	0.0896083	1.34	intensification	5-hydroxytryptamine receptor 1
OG8P8J56	0.0177	0.0896083	49.5	intensification	Protein O-linked-mannose beta-1,4-N-acetylglucosaminyltransferase 2
OG8GF61G	0.0178	0.089787467	1.56	intensification	Adenomatous polyposis coli homolog
OG8V723N	0.0178	0.089787467	1.75	intensification	XIAP-associated factor 1
OG8FTZKV	0.0179	0.089884069	23.94	intensification	SNF-related serine/threonine-protein kinase
OG8J13VS	0.0179	0.089884069	1.47	intensification	Gem-associated protein 2
OG89S8SX	0.018	0.090304638	3.42	intensification	Bifunctional peptidase and (3S)-lysyl hydroxylase Jmjd7
OG88SKD6	0.0181	0.090561129	48.56	intensification	Protein unc-79 homolog
OG88D3FW	0.0182	0.090897834	48.56	intensification	28S ribosomal protein S29, mitochondrial
OG8GQSR2	0.0183	0.091233332	1.27	intensification	Golgi apparatus protein 1
OG8SFCT0	0.0185	0.091818674	3.42	intensification	Intraflagellar transport protein 25 homolog
OG8W6RGR	0.0185	0.091818674	3.94	intensification	Homoserine O-succinyltransferase
OG8K9DZZ	0.0187	0.092481019	19.63	intensification	TP53-regulated inhibitor of apoptosis 1-A
OG86Q9CQ	0.0188	0.09264587	18.92	intensification	Helicase SKI2W
OG8SFCSJ	0.0188	0.09264587	2.05	intensification	Coiled-coil domain-containing protein 186 (Fragment)
OG8Z657V	0.0188	0.09264587	19.5	intensification	WD repeat-containing protein 46
OG8NS5XZ	0.0189	0.09297382	48.56	intensification	SR-related and CTD-associated factor 8
OG8FN740	0.019	0.093136059	12.73	intensification	Protein phosphatase 1 regulatory inhibitor subunit 16B
OG8GTP0P	0.019	0.093136059	1.76	intensification	Transmembrane protein 243
OG8HTCCG	0.019	0.093136059	1.95	intensification	Cyclin-dependent kinase 9
OG8PCDCG	0.019	0.093136059	27.99	intensification	Ubiquitin-associated domain-containing protein 2
OG800456	0.0192	0.093785625	2.75	intensification	DNA-binding protein inhibitor ID-2
OG8CC6NC	0.0194	0.094430641	1.48	intensification	NADH dehydrogenase [ubiquinone] 1 alpha subcomplex subunit 7
OG81ZHXN	0.0196	0.095071154	24.77	intensification	39S ribosomal protein L33, mitochondrial
OG8J403G	0.0196	0.095071154	45.46	intensification	SH2B adapter protein 2
OG8DV86K	0.0197	0.095306717	14.54	intensification	Mitotic checkpoint protein BUB3
OG8WSZXF	0.0198	0.095541053	1.51	intensification	KICSTOR complex protein SZT2
OG8BVVFK	0.0199	0.095857165	50	intensification	Atrial natriuretic peptide receptor 3
OG8D2994	0.0199	0.095857165	2.07	intensification	Aspartate--tRNA ligase, mitochondrial
OG86MF5J	0.0201	0.096319757	3.93	intensification	Piezo-type mechanosensitive ion channel component
OG8X9B3J	0.0201	0.096319757	13.28	intensification	SPARC-related modular calcium-binding protein 1
OG8HQH55	0.0205	0.097898986	1.64	intensification	Protein adenylyltransferase Fic
OG8PP13Q	0.0205	0.097898986	50	intensification	Beta-1,3-galactosyltransferase brn
OG8PK4VD	0.0206	0.0982078	2.8	intensification	Deoxyribose-phosphate aldolase
OG89S8T4	0.0207	0.098515556	2.04	intensification	GSK3-beta interaction protein
OG84J546	0.0208	0.098822261	1.48	intensification	Death-associated protein kinase 1
OG808QV3	0.0209	0.099127918	1.43	intensification	Serine/threonine-protein kinase mig-15
OG8ZSCPF	0.0212	0.100294082	16.05	intensification	Tyrosine-protein kinase HTK16
OG81NX6S	0.0214	0.100982425	50	intensification	Death-associated protein 1
OG8XSP91	0.0214	0.100982425	1.43	intensification	E3 ubiquitin-protein ligase UBR1
OG8FTZM3	0.0219	0.103079316	1.6	intensification	TM2 domain-containing protein 3
OG8SXR0D	0.0219	0.103079316	1.29	intensification	Opsin, ultraviolet-sensitive
OG88KTXR	0.0222	0.104226603	26.55	intensification	Glucose-induced degradation protein 8 homolog
OG81C9H2	0.0223	0.104519539	50	intensification	Arrestin domain-containing protein 4
OG8J6VBZ	0.0225	0.105190853	50	intensification	Protein misato homolog 1
OG81C9GK	0.0229	0.105991195	27.51	intensification	Protein gustavus
OG8K6JQN	0.0229	0.105991195	24.09	intensification	NGFI-A-binding protein homolog
OG8SJ81K	0.0229	0.105991195	3.59	intensification	Nucleoporin p58/p45
OG8WWV5G	0.0229	0.105991195	2.11	intensification	Membrane-associated transporter protein
OG8BCH7G	0.023	0.106365474	45.19	intensification	Protein RER1
OG8R52PJ	0.0231	0.106739131	21.95	intensification	Neuroligin-4, Y-linked
OG89KJB7	0.0234	0.107499835	3.13	intensification	Ribosome-recycling factor, mitochondrial
OG8JHG2G	0.0238	0.108708547	4.73	intensification	Peroxidasin
OG8MPM9V	0.0238	0.108708547	1.68	intensification	Reticulon-3-B
OG87M4J4	0.0239	0.108718639	25.19	intensification	Nucleolar GTP-binding protein 2
OG8PVRJX	0.0239	0.108718639	10.39	intensification	Ubiquitin-conjugating enzyme E2 Q1
OG8R26FF	0.0239	0.108718639	26.97	intensification	Kinesin-like protein KIF20A
OG8W9MQ2	0.024	0.108906165	9.05	intensification	DNA damage-binding protein 1
OG88PQ5X	0.0241	0.10927074	1.35	intensification	RNA-binding protein Rsf1
OG88SKF0	0.0243	0.10981925	1.48	intensification	High mobility group protein B3
OG85XBGG	0.0244	0.110181603	2.1	intensification	Ubiquitin carboxyl-terminal hydrolase 43
OG8962CB	0.0245	0.110364204	18.38	intensification	Synaptogyrin-1
OG86MF4W	0.0247	0.110816125	2.05	intensification	Rho guanine nucleotide exchange factor 10
OG86Q9CS	0.0247	0.110816125	1.48	intensification	Terminal nucleotidyltransferase 5C
OG8HMMWS	0.0247	0.110816125	4.42	intensification	Major centromere autoantigen B
OG88D3FS	0.0249	0.111443582	6.91	intensification	Ceramide phosphoethanolamine synthase
OG8NS5ZK	0.0249	0.111443582	50	intensification	Homeobox protein aristaless
OG8NS5XW	0.0251	0.112158102	1.8	intensification	Sialic acid-binding Ig-like lectin 14
OG8WM7FR	0.0251	0.112158102	1.46	intensification	Protein naked cuticle-like protein, partial
OG8TTK4D	0.0252	0.112514502	42.63	intensification	Inositol monophosphatase 3
OG876NKM	0.0255	0.113307898	50	intensification	VIP36-like protein
OG8TB6ZC	0.0255	0.113307898	50	intensification	Non-reducing polyketide synthase curS2
OG8DBX1F	0.0259	0.114535944	50	intensification	Steroid receptor RNA activator 1
OG8PG8M2	0.0262	0.115586751	1.18	intensification	Sodium bicarbonate cotransporter 3
OG8K0T85	0.0264	0.116192444	1.01	intensification	Tudor domain-containing protein 5
OG822D59	0.0268	0.117395239	26.96	intensification	DnaJ homolog subfamily C member 9
OG8GQSR6	0.0269	0.117740499	43.99	intensification	Tetratricopeptide repeat protein 39A
OG8DFS7R	0.027	0.118085215	2	intensification	Phosphatidylinositol-3-phosphatase SAC1
OG889771	0.0271	0.118336358	3.6	intensification	Ankyrin repeat domain-containing protein 12
OG84BDNV	0.0274	0.119271581	8.34	intensification	Transcription factor E3
OG8HB15Q	0.0275	0.119519691	50	intensification	Disheveled-associated activator of morphogenesis 1
OG8V9XB7	0.0277	0.120013589	1.76	intensification	Protein obstructor-E
OG8MSGJW	0.0278	0.120353045	1.35	intensification	N-(5-amino-5-carboxypentanoyl)-L-cysteinyl-D-valine synthase
OG8HHRP9	0.0279	0.120598123	10.28	intensification	Neurexin-4
OG8Q2H2H	0.0279	0.120598123	50	intensification	Autism susceptibility gene 2 protein
OG8T4GFV	0.028	0.12074869	50	intensification	Tetraspanin-5
OG85QM0K	0.0283	0.121476978	34.4	intensification	Eukaryotic translation initiation factor 6
OG85MQS0	0.0286	0.12248098	50	intensification	Zinc finger protein Noc
OG8J9QKV	0.0286	0.12248098	50	intensification	Fatty acid hydroxylase domain-containing protein 2
OG80GGB3	0.0287	0.122720144	4.9	intensification	MAU2 chromatid cohesion factor homolog
OG80GGB9	0.0287	0.122720144	43.32	intensification	Thioredoxin-like protein 1
OG86MF4V	0.0292	0.124094467	1.47	intensification	Maestro heat-like repeat-containing protein family member 1
OG8258CT	0.0293	0.124234507	2.93	intensification	Chromodomain-helicase-DNA-binding protein 4
OG8NZXF0	0.0293	0.124234507	50	intensification	Peroxisomal membrane protein PEX13
OG8G4K9Z	0.0294	0.124373907	2.24	intensification	tRNA (cytidine(56)-2'-O)-methyltransferase
OG8H74XV	0.0294	0.124373907	48.56	intensification	WD repeat-containing protein 47
OG8323JB	0.0295	0.124418201	1.18	intensification	Probable ATP-dependent RNA helicase DDX47
OG84XN3D	0.0295	0.124418201	9.99	intensification	Membrane protein insertase YidC
OG8616QF	0.0295	0.124418201	1.91	intensification	COP9 signalosome complex subunit 6
OG8XSPB0	0.0295	0.124418201	12.88	intensification	Teneurin-3
OG8HDWFD	0.0298	0.125019483	1.35	intensification	Nesprin-1
OG8X6FVG	0.0299	0.12515564	14.29	intensification	Glutamine--fructose-6-phosphate aminotransferase [isomerizing] 2
OG8642ZP	0.0301	0.125332165	18.91	intensification	Uncharacterized protein C8orf76 homolog
OG8GJ28G	0.0301	0.125332165	2.15	intensification	Structural maintenance of chromosomes protein 6
OG8N5ZHS	0.0301	0.125332165	3.5	intensification	Leucine-rich repeat-containing G-protein coupled receptor 4
OG8CNTBN	0.0302	0.125560445	2.06	intensification	Nucleolysin TIA-1 isoform p40
OG80CM42	0.0304	0.126203186	50	intensification	LRP chaperone MESD
OG8M94C1	0.0304	0.126203186	50	intensification	Threonine aspartase 1
OG8H1DGS	0.0305	0.126523837	1.37	intensification	hypothetical protein X975_20893, partial
OG81G5QB	0.0307	0.126691679	12.18	intensification	Protein phosphatase PP2A 55 kDa regulatory subunit
OG8WSZWR	0.0307	0.126691679	1.95	intensification	Isovaleryl-CoA dehydrogenase, mitochondrial
OG8577T8	0.0309	0.127233661	1.74	intensification	Peptidyl-tRNA hydrolase 2, mitochondrial
OG8RJJN1	0.0309	0.127233661	2.13	intensification	Nicotinamidase
OG8HQH4G	0.0311	0.127962393	16.67	intensification	GTP-binding protein 4
OG8DNHQV	0.0314	0.128815364	44.22	intensification	Proteasome subunit beta type-3
OG8T7BPZ	0.0315	0.129130305	2.28	intensification	Zinc finger CCHC domain-containing protein 9
OG8MSGJJ	0.0316	0.129254282	9.01	intensification	Nucleolar protein 14
OG8RR93N	0.0316	0.129254282	13.08	intensification	3-hydroxyisobutyryl-CoA hydrolase, mitochondrial
OG8CVJT4	0.0317	0.129377712	1.34	intensification	G-protein coupled receptor GRL101
OG8Q87J5	0.0317	0.129377712	27.76	intensification	Negative elongation factor E
OG8B0190	0.0318	0.129595542	1.9	intensification	Enhancer of mRNA-decapping protein 4
OG8V7232	0.0319	0.129907835	1.33	intensification	F-BAR domain only protein 2
OG8C5G4K	0.0321	0.13053105	1.23	intensification	Phosphatidylinositol 4-phosphate 3-kinase C2 domain-containing subunit alpha
OG8D81S3	0.0323	0.130865667	1.49	intensification	Solute carrier family 23 member 2
OG8SXR03	0.0323	0.130865667	2.26	intensification	U-scoloptoxin(01)-Er1a
OG8ZGS00	0.0327	0.1323898	7.75	intensification	Transcription factor SPT20 homolog-like 1
OG8CC6MH	0.0329	0.132523874	50	intensification	CTP synthase 1
OG8JMB93	0.0329	0.132523874	6.2	intensification	General transcription factor IIE subunit 1
OG80VZ9C	0.0331	0.133232945	45.17	intensification	Inactive selenide, water dikinase-like protein
OG82C0W8	0.0332	0.133345789	2.93	intensification	Pre-rRNA-processing protein esf2
OG893646	0.0335	0.133969926	1.69	intensification	Insulin-like growth factor 2 mRNA-binding protein 1
OG8FXTV2	0.0336	0.134273237	1.3	intensification	CRISP/Allergen/PR-1
OG8GMXH4	0.0339	0.134793776	43.6	intensification	Importin-7
OG8H48Q4	0.0339	0.134793776	50	intensification	Dihydroorotate dehydrogenase (quinone), mitochondrial
OG8DFS80	0.034	0.134901909	1.81	intensification	Myophilin
OG8V723F	0.034	0.134901909	1.72	intensification	Probable ATP-dependent RNA helicase vasa-like
OG8CNTC1	0.0343	0.135415625	9.28	intensification	Plasmanylethanolamine desaturase
OG8642ZB	0.0344	0.135521669	39.79	intensification	Histone-lysine N-methyltransferase KMT5B-A
OG83R66T	0.0345	0.135723248	1.34	intensification	PAN2-PAN3 deadenylation complex catalytic subunit Pan2
OG82JRCG	0.0346	0.135924258	1.08	intensification	Chaperone protein HtpG
OG8PRWBM	0.0346	0.135924258	14.21	intensification	LHFPL tetraspan subfamily member 2a protein
OG86DPPR	0.0347	0.13593284	1.37	intensification	Resistance to inhibitors of cholinesterase protein 3
OG8RFPDP	0.0347	0.13593284	13.15	intensification	Zinc finger protein 346
OG82JRBW	0.0348	0.136132706	8.63	intensification	PCI domain-containing protein 2
OG8N5ZHJ	0.0349	0.136236272	2.43	intensification	Putative deoxyribonuclease TATDN2
OG8WSZXM	0.0349	0.136236272	1.91	intensification	M-phase phosphoprotein 6
OG8WM7DX	0.0352	0.137022462	1.5	intensification	Acid phosphatase type 7
OG84QWMR	0.0353	0.137219547	1.27	intensification	Flavin-containing monooxygenase 5
OG812PRQ	0.0356	0.138096006	48.56	intensification	Casein kinase I isoform epsilon
OG880MGX	0.0356	0.138096006	50	intensification	Ionotropic receptor 25a
OG88PQ5G	0.0357	0.138387345	1.4	intensification	VPS35 endosomal protein-sorting factor-like
OG8V19MX	0.0358	0.138581705	1.62	intensification	Neuropeptide Y1-like conopeptide
OG8VQD8T	0.0358	0.138581705	2.75	intensification	Peptidyl-glycine alpha-amidating monooxygenase A
OG8R7XXG	0.0359	0.138775524	1.51	intensification	Neutral and basic amino acid transport protein rBAT
OG8V19M8	0.0363	0.139835554	11.68	intensification	Transgelin-2
OG8W6RGC	0.0365	0.140314284	8.88	intensification	Ubiquitin-conjugating enzyme E2 G2
OG88KTZ7	0.0367	0.140693934	3.31	intensification	Voltage-dependent calcium channel subunit alpha-2/delta-1
OG82C0W1	0.0368	0.140786015	29.54	intensification	Charged multivesicular body protein 5
OG8CJZ42	0.0368	0.140786015	50	intensification	A-kinase anchor protein 4
OG8DV875	0.0371	0.141641281	1.13	intensification	Astacin-like metalloprotease toxin 1
OG88D3GF	0.0373	0.142200637	2.81	intensification	Zinc finger FYVE domain-containing protein 21
OG8WM7FF	0.0374	0.142200637	1.5	intensification	ATP synthase-coupling factor 6, mitochondrial
OG8V9XB2	0.0375	0.142483395	1.51	intensification	A-kinase anchor protein 1, mitochondrial
OG8BZQPK	0.0378	0.143231651	11.3	intensification	GAS2-like protein pickled eggs
OG8QJV7T	0.0379	0.143415049	43.59	intensification	PRELI domain-containing protein 1, mitochondrial
OG8DV86G	0.0381	0.143682807	3.32	intensification	6-phosphogluconate dehydrogenase, decarboxylating
OG8P2SNS	0.0382	0.143864724	1.72	intensification	Translation initiation factor eIF-2B subunit beta
OG8JMB9Q	0.0384	0.144422249	1.79	intensification	Phosphatidylinositol N-acetylglucosaminyltransferase subunit H
OG8XPT2Z	0.0385	0.144700445	1.85	intensification	Uncharacterized protein C2orf42
OG88KTZ9	0.0387	0.145353857	2.66	intensification	Ubiquinone biosynthesis monooxygenase COQ6, mitochondrial
OG8V45V2	0.0388	0.145631049	1.89	intensification	Tubulin--tyrosine ligase-like protein 12
OG81G5QS	0.039	0.145889189	5.03	intensification	Mitochondrial GTPase 1
OG88SKDS	0.039	0.145889189	20.49	intensification	Palmitoyltransferase ZDHHC23-A
OG8NGK7G	0.039	0.145889189	2.41	intensification	Cystatin-A2
OG844P5S	0.0392	0.146341897	12.61	intensification	NADH-cytochrome b5 reductase 1
OG87SW1Q	0.0392	0.146341897	50	intensification	Uncharacterized aarF domain-containing protein kinase 5
OG8J6VB3	0.0395	0.147066786	1.3	intensification	ArfGAP with SH3 domain, ANK repeat and PH domain-containing protein
OG8ZW7XF	0.0395	0.147066786	50	intensification	Ethanolaminephosphotransferase 1
OG89KJB1	0.0397	0.147318065	1.65	intensification	E3 ubiquitin-protein ligase ZNF598
OG86DPP1	0.04	0.147740921	1.17	intensification	MOG interacting and ectopic P-granules protein 1
OG8RV5C9	0.0404	0.148822788	4.2	intensification	Protein bunched, class 1/class 3/D/E isoforms
OG8030CS	0.0405	0.148993688	2.11	intensification	Solute carrier family 46 member 3
OG8H48Q0	0.0406	0.149065613	1.15	intensification	Ribose-phosphate pyrophosphokinase 2
OG8JMB9P	0.0406	0.149065613	2.89	intensification	Adult-specific rigid cuticular protein 15.7
OG8JQ6HZ	0.0407	0.149235629	2.15	intensification	Torsin-1B
OG8CZF2Z	0.041	0.149940026	50	intensification	Integrator complex subunit 6
