# Supplementary material for: Genomic signatures of recent convergent transitions to social life in spiders
Source: Nat Commun. 2022 Nov 22;13:6967. doi: 10.1038/s41467-022-34446-8 (PMC9681848; doi:10.1038/s41467-022-34446-8)
Supplement: Supplementary file 6 — Supplementary Data 3 [file 41467_2022_34446_MOESM6_ESM.csv]

go_term_id	NS	tpye	ratio_in_study	ratio_in_pop	p-value	q-value	go_term
GO:0032502	BP	Accelerated GO	232/823	4232/18671	0.000148744	0.0225897	developmental process
GO:0048869	BP	Accelerated GO	156/823	2769/18671	0.000918057	0.105252576	cellular developmental process
GO:0007275	BP	Accelerated GO	199/823	3668/18671	0.001044161	0.1151926	multicellular organism development
GO:0009451	BP	Accelerated GO	15/823	127/18671	0.000476437	0.05990809	RNA modification
GO:0008033	BP	Accelerated GO	13/823	102/18671	0.000537566	0.066823241	tRNA processing
GO:0006355	BP	Accelerated GO	87/823	1406/18671	0.001158182	0.124254819	regulation of transcription, DNA-templated
GO:0006415	BP	Accelerated GO	4/823	12/18671	0.00139645	0.143246337	translational termination
GO:0008152	BP	Accelerated GO	352/823	5257/18671	5.09E-20	1.98E-16	metabolic process
GO:0044237	BP	Accelerated GO	330/823	4875/18671	4.21E-19	9.84E-16	cellular metabolic process
GO:0043170	BP	Accelerated GO	268/823	3930/18671	4.19E-15	5.44E-12	macromolecule metabolic process
GO:1901360	BP	Accelerated GO	180/823	2347/18671	2.67E-14	2.84E-11	organic cyclic compound metabolic process
GO:0000003	BP	Accelerated GO	112/823	1759/18671	6.79E-05	0.013007245	reproduction
GO:0019953	BP	Accelerated GO	95/823	1447/18671	7.87E-05	0.01461584	sexual reproduction
GO:0043604	BP	Accelerated GO	35/823	395/18671	9.26E-05	0.016157365	amide biosynthetic process
GO:0022414	BP	Accelerated GO	109/823	1747/18671	0.000180512	0.026720375	reproductive process
GO:0032504	BP	Accelerated GO	95/823	1489/18671	0.000277726	0.03960645	multicellular organism reproduction
GO:0007276	BP	Accelerated GO	81/823	1282/18671	0.001127211	0.123192598	gamete generation
GO:0010467	BP	Accelerated GO	128/823	1512/18671	4.54E-13	3.54E-10	gene expression
GO:0006396	BP	Accelerated GO	68/823	690/18671	5.25E-10	3.41E-07	RNA processing
GO:0006412	BP	Accelerated GO	32/823	330/18671	3.14E-05	0.00679946	translation
GO:0009987	BP	Accelerated GO	523/823	8453/18671	5.82E-27	3.41E-23	cellular process
GO:0071704	BP	Accelerated GO	338/823	5036/18671	3.45E-19	9.84E-16	organic substance metabolic process
GO:0034641	BP	Accelerated GO	198/823	2526/18671	7.47E-17	1.46E-13	cellular nitrogen compound metabolic process
GO:0044238	BP	Accelerated GO	314/823	4752/18671	2.27E-16	3.79E-13	primary metabolic process
GO:0006807	BP	Accelerated GO	301/823	4501/18671	3.58E-16	5.23E-13	nitrogen compound metabolic process
GO:0006725	BP	Accelerated GO	175/823	2232/18671	1.02E-14	1.20E-11	cellular aromatic compound metabolic process
GO:0006139	BP	Accelerated GO	162/823	2071/18671	1.88E-13	1.84E-10	nucleobase-containing compound metabolic process
GO:0046483	BP	Accelerated GO	168/823	2191/18671	3.23E-13	2.70E-10	heterocycle metabolic process
GO:0090304	BP	Accelerated GO	138/823	1672/18671	3.17E-13	2.70E-10	nucleic acid metabolic process
GO:0016070	BP	Accelerated GO	111/823	1267/18671	2.56E-12	1.87E-09	RNA metabolic process
GO:0044260	BP	Accelerated GO	205/823	3084/18671	3.39E-10	2.33E-07	cellular macromolecule metabolic process
GO:0065007	BP	Accelerated GO	349/823	6059/18671	9.82E-10	6.05E-07	biological regulation
GO:0071840	BP	Accelerated GO	249/823	4002/18671	1.32E-09	7.72E-07	cellular component organization or biogenesis
GO:0022613	BP	Accelerated GO	45/823	386/18671	2.71E-09	1.51E-06	ribonucleoprotein complex biogenesis
GO:0009058	BP	Accelerated GO	135/823	1907/18671	2.46E-08	1.25E-05	biosynthetic process
GO:0060255	BP	Accelerated GO	182/823	2792/18671	2.42E-08	1.25E-05	regulation of macromolecule metabolic process
GO:1901576	BP	Accelerated GO	132/823	1872/18671	3.86E-08	1.86E-05	organic substance biosynthetic process
GO:0044249	BP	Accelerated GO	130/823	1834/18671	3.99E-08	1.86E-05	cellular biosynthetic process
GO:0019222	BP	Accelerated GO	192/823	3010/18671	4.86E-08	2.14E-05	regulation of metabolic process
GO:0010468	BP	Accelerated GO	141/823	2046/18671	4.94E-08	2.14E-05	regulation of gene expression
GO:0042254	BP	Accelerated GO	32/823	256/18671	1.09E-07	4.55E-05	ribosome biogenesis
GO:0050789	BP	Accelerated GO	308/823	5436/18671	1.66E-07	6.69E-05	regulation of biological process
GO:0044271	BP	Accelerated GO	89/823	1153/18671	2.40E-07	9.34E-05	cellular nitrogen compound biosynthetic process
GO:0034660	BP	Accelerated GO	47/823	478/18671	3.34E-07	0.000125807	ncRNA metabolic process
GO:0051171	BP	Accelerated GO	162/823	2530/18671	5.23E-07	0.000191106	regulation of nitrogen compound metabolic process
GO:1901564	BP	Accelerated GO	195/823	3173/18671	5.63E-07	0.000199487	organonitrogen compound metabolic process
GO:0080090	BP	Accelerated GO	165/823	2593/18671	6.66E-07	0.000229221	regulation of primary metabolic process
GO:0034470	BP	Accelerated GO	37/823	349/18671	8.97E-07	0.000299835	ncRNA processing
GO:1901566	BP	Accelerated GO	74/823	940/18671	1.17E-06	0.000379655	organonitrogen compound biosynthetic process
GO:0031323	BP	Accelerated GO	168/823	2680/18671	1.25E-06	0.000394931	regulation of cellular metabolic process
GO:0140053	BP	Accelerated GO	20/823	132/18671	1.34E-06	0.000410905	mitochondrial gene expression
GO:0019219	BP	Accelerated GO	119/823	1750/18671	1.58E-06	0.00047524	regulation of nucleobase-containing compound metabolic process
GO:0016071	BP	Accelerated GO	43/823	452/18671	2.16E-06	0.000631725	mRNA metabolic process
GO:0034645	BP	Accelerated GO	83/823	1114/18671	2.50E-06	0.000714235	cellular macromolecule biosynthetic process
GO:0009059	BP	Accelerated GO	84/823	1147/18671	4.93E-06	0.001372135	macromolecule biosynthetic process
GO:0010608	BP	Accelerated GO	31/823	289/18671	6.69E-06	0.00182066	post-transcriptional regulation of gene expression
GO:0016043	BP	Accelerated GO	221/823	3824/18671	7.69E-06	0.002043372	cellular component organization
GO:0019538	BP	Accelerated GO	153/823	2467/18671	9.03E-06	0.00234713	protein metabolic process
GO:0050794	BP	Accelerated GO	281/823	5094/18671	1.03E-05	0.002608393	regulation of cellular process
GO:0010556	BP	Accelerated GO	114/823	1722/18671	1.09E-05	0.002719257	regulation of macromolecule biosynthetic process
GO:2000112	BP	Accelerated GO	111/823	1672/18671	1.12E-05	0.002731641	regulation of cellular macromolecule biosynthetic process
GO:0031326	BP	Accelerated GO	117/823	1790/18671	1.20E-05	0.002874081	regulation of cellular biosynthetic process
GO:0009889	BP	Accelerated GO	118/823	1814/18671	1.36E-05	0.003186976	regulation of biosynthetic process
GO:0051252	BP	Accelerated GO	106/823	1590/18671	1.68E-05	0.003861632	regulation of RNA metabolic process
GO:0006397	BP	Accelerated GO	32/823	323/18671	2.40E-05	0.005387967	mRNA processing
GO:0043412	BP	Accelerated GO	115/823	1777/18671	2.54E-05	0.005604892	macromolecule modification
GO:0034248	BP	Accelerated GO	28/823	274/18671	3.67E-05	0.00779332	regulation of cellular amide metabolic process
GO:0044085	BP	Accelerated GO	117/823	1845/18671	4.65E-05	0.009699931	cellular component biogenesis
GO:0033036	BP	Accelerated GO	87/823	1286/18671	5.60E-05	0.011483152	macromolecule localization
GO:0006518	BP	Accelerated GO	37/823	419/18671	5.71E-05	0.01151433	peptide metabolic process
GO:0070727	BP	Accelerated GO	78/823	1120/18671	6.18E-05	0.012248049	cellular macromolecule localization
GO:0050896	BP	Accelerated GO	214/823	3806/18671	6.65E-05	0.012962003	response to stimulus
GO:0043043	BP	Accelerated GO	32/823	340/18671	7.49E-05	0.014120809	peptide biosynthetic process
GO:0006417	BP	Accelerated GO	23/823	215/18671	8.06E-05	0.014730346	regulation of translation
GO:0000377	BP	Accelerated GO	26/823	259/18671	9.10E-05	0.016127235	RNA splicing, via transesterification reactions with bulged adenosine as nucleophile
GO:0000398	BP	Accelerated GO	26/823	259/18671	9.10E-05	0.016127235	mRNA splicing, via spliceosome
GO:0044703	BP	Accelerated GO	96/823	1476/18671	0.000117769	0.019581702	multi-organism reproductive process
GO:0051098	BP	Accelerated GO	16/823	125/18671	0.000122239	0.019581702	regulation of binding
GO:0043603	BP	Accelerated GO	44/823	546/18671	0.000116613	0.019581702	cellular amide metabolic process
GO:0016072	BP	Accelerated GO	22/823	206/18671	0.000117153	0.019581702	rRNA metabolic process
GO:0008380	BP	Accelerated GO	28/823	291/18671	0.000121077	0.019581702	RNA splicing
GO:0000375	BP	Accelerated GO	26/823	264/18671	0.000120153	0.019581702	RNA splicing, via transesterification reactions
GO:0006950	BP	Accelerated GO	112/823	1787/18671	0.000127233	0.020106225	response to stress
GO:0006399	BP	Accelerated GO	20/823	180/18671	0.000137604	0.021172855	tRNA metabolic process
GO:0006364	BP	Accelerated GO	20/823	180/18671	0.000137604	0.021172855	rRNA processing
GO:0048856	BP	Accelerated GO	223/823	4043/18671	0.000161912	0.024274398	anatomical structure development
GO:1901362	BP	Accelerated GO	63/823	887/18671	0.000202792	0.02964306	organic cyclic compound biosynthetic process
GO:0051641	BP	Accelerated GO	113/823	1842/18671	0.000258001	0.037247747	cellular localization
GO:0006457	BP	Accelerated GO	15/823	121/18671	0.000281456	0.039654812	protein folding
GO:0018130	BP	Accelerated GO	58/823	814/18671	0.00031376	0.043679879	heterocycle biosynthetic process
GO:0048609	BP	Accelerated GO	93/823	1464/18671	0.000325919	0.044838841	multicellular organismal reproductive process
GO:0070887	BP	Accelerated GO	61/823	866/18671	0.000334869	0.045534402	cellular response to chemical stimulus
GO:0008104	BP	Accelerated GO	71/823	1053/18671	0.00035184	0.047292199	protein localization
GO:0045184	BP	Accelerated GO	48/823	638/18671	0.000358614	0.047654861	establishment of protein localization
GO:0042221	BP	Accelerated GO	115/823	1894/18671	0.000379285	0.049835451	response to chemical
GO:0006891	BP	Accelerated GO	7/823	32/18671	0.000403461	0.052423037	intra-Golgi vesicle-mediated transport
GO:0032501	BP	Accelerated GO	253/823	4737/18671	0.000418081	0.053725656	multicellular organismal process
GO:0032543	BP	Accelerated GO	13/823	100/18671	0.000443008	0.056310175	mitochondrial translation
GO:0051716	BP	Accelerated GO	149/823	2597/18671	0.000548575	0.066823241	cellular response to stimulus
GO:1903311	BP	Accelerated GO	20/823	195/18671	0.000546132	0.066823241	regulation of mRNA metabolic process
GO:0062125	BP	Accelerated GO	4/823	10/18671	0.000635865	0.075875613	regulation of mitochondrial gene expression
GO:0070129	BP	Accelerated GO	4/823	10/18671	0.000635865	0.075875613	regulation of mitochondrial translation
GO:2001141	BP	Accelerated GO	90/823	1439/18671	0.00079236	0.092658531	regulation of RNA biosynthetic process
GO:1903506	BP	Accelerated GO	90/823	1439/18671	0.00079236	0.092658531	regulation of nucleic acid-templated transcription
GO:0033554	BP	Accelerated GO	66/823	994/18671	0.000819946	0.094935161	cellular response to stress
GO:0071407	BP	Accelerated GO	20/823	207/18671	0.000942176	0.105940453	cellular response to organic cyclic compound
GO:0000959	BP	Accelerated GO	8/823	47/18671	0.000940145	0.105940453	mitochondrial RNA metabolic process
GO:0034250	BP	Accelerated GO	11/823	83/18671	0.001015984	0.113151598	positive regulation of cellular amide metabolic process
GO:0019438	BP	Accelerated GO	56/823	814/18671	0.001145855	0.124070626	aromatic compound biosynthetic process
GO:0036211	BP	Accelerated GO	98/823	1619/18671	0.001199369	0.1275038	protein modification process
GO:0051179	BP	Accelerated GO	176/823	3197/18671	0.001268285	0.133615577	localization
GO:0071310	BP	Accelerated GO	49/823	702/18671	0.001384419	0.143246337	cellular response to organic substance
GO:0097501	BP	Accelerated GO	4/823	12/18671	0.00139645	0.143246337	stress response to metal ion
GO:0006626	BP	Accelerated GO	7/823	39/18671	0.001410265	0.14340558	protein targeting to mitochondrion
GO:0009744	BP	Accelerated GO	5/823	20/18671	0.00146573	0.14776073	response to sucrose
