# Supplementary material for: Genomic signatures of recent convergent transitions to social life in spiders
Source: Nat Commun. 2022 Nov 22;13:6967. doi: 10.1038/s41467-022-34446-8 (PMC9681848; doi:10.1038/s41467-022-34446-8)
Supplement: Supplementary file 7 — Supplementary Data 4 [file 41467_2022_34446_MOESM7_ESM.csv]

go_term_id	NS	type	ratio_in_study	ratio_in_pop	p-value	q-value	go_term
GO:0032502	BP	Decelerated GO	193/639	4232/18671	7.32E-06	0.003567365	developmental process
GO:0048856	BP	Decelerated GO	185/639	4043/18671	1.03E-05	0.004822766	anatomical structure development
GO:0009792	BP	Decelerated GO	35/639	511/18671	0.000101712	0.03398351	embryo development ending in birth or egg hatching
GO:0048729	BP	Decelerated GO	57/639	1028/18671	0.000373416	0.07264375	tissue morphogenesis
GO:0002009	BP	Decelerated GO	56/639	1005/18671	0.000327336	0.07264375	morphogenesis of an epithelium
GO:0048731	BP	Decelerated GO	137/639	3044/18671	0.000578318	0.100938145	system development
GO:0060429	BP	Decelerated GO	78/639	1550/18671	0.000572176	0.100938145	epithelium development
GO:0009653	BP	Decelerated GO	109/639	2321/18671	0.000608521	0.103131019	anatomical structure morphogenesis
GO:0048598	BP	Decelerated GO	31/639	484/18671	0.000848108	0.131178641	embryonic morphogenesis
GO:0009888	BP	Decelerated GO	85/639	1742/18671	0.000852538	0.131178641	tissue development
GO:0032652	BP	Decelerated GO	3/639	5/18671	0.000378935	0.07264375	regulation of interleukin-1 production
GO:0002443	BP	Decelerated GO	12/639	121/18671	0.000910571	0.136515601	leukocyte mediated immunity
GO:0071704	BP	Decelerated GO	259/639	5036/18671	4.52E-14	1.06E-10	organic substance metabolic process
GO:0043170	BP	Decelerated GO	203/639	3930/18671	1.40E-10	2.05E-07	macromolecule metabolic process
GO:0046483	BP	Decelerated GO	127/639	2191/18671	1.95E-09	1.90E-06	heterocycle metabolic process
GO:0016070	BP	Decelerated GO	83/639	1267/18671	1.28E-08	1.00E-05	RNA metabolic process
GO:0090304	BP	Decelerated GO	94/639	1672/18671	1.38E-06	0.000893393	nucleic acid metabolic process
GO:0044281	BP	Decelerated GO	63/639	1072/18671	2.76E-05	0.011950874	small molecule metabolic process
GO:0019538	BP	Decelerated GO	121/639	2467/18671	3.80E-05	0.01480063	protein metabolic process
GO:0006520	BP	Decelerated GO	19/639	228/18671	0.000333632	0.07264375	cellular amino acid metabolic process
GO:0009987	BP	Decelerated GO	393/639	8453/18671	6.36E-17	3.72E-13	cellular process
GO:0008152	BP	Decelerated GO	271/639	5257/18671	4.12E-15	1.61E-11	metabolic process
GO:0044237	BP	Decelerated GO	254/639	4875/18671	2.37E-14	6.92E-11	cellular metabolic process
GO:0044238	BP	Decelerated GO	247/639	4752/18671	8.89E-14	1.73E-10	primary metabolic process
GO:0006807	BP	Decelerated GO	236/639	4501/18671	1.89E-13	3.16E-10	nitrogen compound metabolic process
GO:1901360	BP	Decelerated GO	135/639	2347/18671	6.27E-10	7.55E-07	organic cyclic compound metabolic process
GO:0034641	BP	Decelerated GO	143/639	2526/18671	6.46E-10	7.55E-07	cellular nitrogen compound metabolic process
GO:0006139	BP	Decelerated GO	123/639	2071/18671	7.44E-10	7.91E-07	nucleobase-containing compound metabolic process
GO:0006725	BP	Decelerated GO	128/639	2232/18671	2.70E-09	2.43E-06	cellular aromatic compound metabolic process
GO:0010467	BP	Decelerated GO	95/639	1512/18671	5.72E-09	4.78E-06	gene expression
GO:0034660	BP	Decelerated GO	42/639	478/18671	2.42E-08	1.77E-05	ncRNA metabolic process
GO:1901564	BP	Decelerated GO	159/639	3173/18671	3.07E-07	0.000211439	organonitrogen compound metabolic process
GO:0007275	BP	Decelerated GO	174/639	3668/18671	2.27E-06	0.001399185	multicellular organism development
GO:0006396	BP	Decelerated GO	48/639	690/18671	3.15E-06	0.001842774	RNA processing
GO:0032501	BP	Decelerated GO	214/639	4737/18671	3.47E-06	0.00193136	multicellular organismal process
GO:0034470	BP	Decelerated GO	30/639	349/18671	3.86E-06	0.002053532	ncRNA processing
GO:0044260	BP	Decelerated GO	149/639	3084/18671	6.34E-06	0.003221708	cellular macromolecule metabolic process
GO:0065007	BP	Decelerated GO	259/639	6059/18671	1.35E-05	0.006069732	biological regulation
GO:0000460	BP	Decelerated GO	8/639	37/18671	2.89E-05	0.012059682	maturation of 5.8S rRNA
GO:0050789	BP	Decelerated GO	234/639	5436/18671	3.03E-05	0.012225341	regulation of biological process
GO:0050794	BP	Decelerated GO	220/639	5094/18671	5.58E-05	0.02103539	regulation of cellular process
GO:0044271	BP	Decelerated GO	65/639	1153/18671	7.45E-05	0.026391601	cellular nitrogen compound biosynthetic process
GO:0042254	BP	Decelerated GO	22/639	256/18671	7.44E-05	0.026391601	ribosome biogenesis
GO:0009892	BP	Decelerated GO	70/639	1271/18671	8.01E-05	0.027558683	negative regulation of metabolic process
GO:0043604	BP	Decelerated GO	29/639	395/18671	0.000116507	0.037845398	amide biosynthetic process
GO:0043043	BP	Decelerated GO	26/639	340/18671	0.000127126	0.040178795	peptide biosynthetic process
GO:0010605	BP	Decelerated GO	65/639	1180/18671	0.000132012	0.040624846	negative regulation of macromolecule metabolic process
GO:0019222	BP	Decelerated GO	139/639	3010/18671	0.000152023	0.045454269	regulation of metabolic process
GO:0006364	BP	Decelerated GO	17/639	180/18671	0.000155479	0.045454269	rRNA processing
GO:0051649	BP	Decelerated GO	74/639	1406/18671	0.000229528	0.065465873	establishment of localization in cell
GO:0055086	BP	Decelerated GO	30/639	431/18671	0.000235393	0.065540142	nucleobase-containing small molecule metabolic process
GO:0071840	BP	Decelerated GO	175/639	4002/18671	0.000277472	0.068805759	cellular component organization or biogenesis
GO:0048519	BP	Decelerated GO	113/639	2383/18671	0.000282425	0.068805759	negative regulation of biological process
GO:0009063	BP	Decelerated GO	10/639	76/18671	0.000256167	0.068805759	cellular amino acid catabolic process
GO:0016072	BP	Decelerated GO	18/639	206/18671	0.000266941	0.068805759	rRNA metabolic process
GO:0007430	BP	Decelerated GO	5/639	18/18671	0.000273308	0.068805759	terminal branching, open tracheal system
GO:1901606	BP	Decelerated GO	9/639	63/18671	0.000276449	0.068805759	alpha-amino acid catabolic process
GO:0044282	BP	Decelerated GO	19/639	227/18671	0.000315661	0.07264375	small molecule catabolic process
GO:1901575	BP	Decelerated GO	56/639	1004/18671	0.000323863	0.07264375	organic substance catabolic process
GO:0044085	BP	Decelerated GO	91/639	1845/18671	0.000335489	0.07264375	cellular component biogenesis
GO:0006412	BP	Decelerated GO	25/639	330/18671	0.000306115	0.07264375	translation
GO:0009074	BP	Decelerated GO	4/639	11/18671	0.000370094	0.07264375	aromatic amino acid family catabolic process
GO:1902221	BP	Decelerated GO	3/639	5/18671	0.000378935	0.07264375	erythrose 4-phosphate/phosphoenolpyruvate family amino acid metabolic process
GO:0006558	BP	Decelerated GO	3/639	5/18671	0.000378935	0.07264375	L-phenylalanine metabolic process
GO:1902222	BP	Decelerated GO	3/639	5/18671	0.000378935	0.07264375	erythrose 4-phosphate/phosphoenolpyruvate family amino acid catabolic process
GO:0006559	BP	Decelerated GO	3/639	5/18671	0.000378935	0.07264375	L-phenylalanine catabolic process
GO:0044249	BP	Decelerated GO	90/639	1834/18671	0.000422536	0.079695787	cellular biosynthetic process
GO:0006399	BP	Decelerated GO	16/639	180/18671	0.000475652	0.088290154	tRNA metabolic process
GO:0022613	BP	Decelerated GO	27/639	386/18671	0.000521724	0.09532869	ribonucleoprotein complex biogenesis
GO:0031323	BP	Decelerated GO	123/639	2680/18671	0.000553146	0.099515253	regulation of cellular metabolic process
GO:1901576	BP	Decelerated GO	91/639	1872/18671	0.00060105	0.103131019	organic substance biosynthetic process
GO:0009058	BP	Decelerated GO	92/639	1907/18671	0.000673677	0.111317522	biosynthetic process
GO:0060255	BP	Decelerated GO	127/639	2792/18671	0.000684042	0.111317522	regulation of macromolecule metabolic process
GO:0016054	BP	Decelerated GO	14/639	151/18671	0.000694902	0.111317522	organic acid catabolic process
GO:0046395	BP	Decelerated GO	14/639	151/18671	0.000694902	0.111317522	carboxylic acid catabolic process
GO:0031324	BP	Decelerated GO	58/639	1079/18671	0.000705786	0.111533319	negative regulation of cellular metabolic process
GO:0000462	BP	Decelerated GO	7/639	46/18671	0.00089178	0.135434746	maturation of SSU-rRNA from tricistronic rRNA transcript (SSU-rRNA, 5.8S rRNA, LSU-rRNA)
GO:0000470	BP	Decelerated GO	5/639	23/18671	0.000931486	0.137883542	maturation of LSU-rRNA
GO:0043412	BP	Decelerated GO	86/639	1777/18671	0.000957917	0.140023532	macromolecule modification
GO:0016570	BP	Decelerated GO	20/639	267/18671	0.001002557	0.144739501	histone modification
GO:0046134	BP	Decelerated GO	4/639	14/18671	0.001034234	0.147491903	pyrimidine nucleoside biosynthetic process
