# Supplementary material for: Genomic signatures of recent convergent transitions to social life in spiders
Source: Nat Commun. 2022 Nov 22;13:6967. doi: 10.1038/s41467-022-34446-8 (PMC9681848; doi:10.1038/s41467-022-34446-8)
Supplement: Supplementary file 8 — Supplementary Data 5 [file 41467_2022_34446_MOESM8_ESM.csv]

ogg_id	Site	Partition	target	rate	bias	Bayes Factor	Amino acid composition of site	Substitution history on selected branches	Gene
OG8JQ6JM	57	1	I	1.81	29.09	112.78	I7 V1	V->I(4)	NPC intracellular cholesterol transporter 2 homolog a
OG8KWND0	362	1	E	5.53	26.37	117.42	D2 E6	D->E(4)	Protein hu-li tai shao
OG80GGB8	77	1	I	1.03	28.45	118.19	I6 V1	V->I(4)	Epoxide hydrolase 1
OG8BVVDV	583	1	T	1.11	29.49	123.16	S4 T4	S->T(4)	Paramyosin
OG8NS5XR	302	1	Y	0.81	26.8	129.24	F4 Y4	F->Y(4)	TGF-beta receptor type-1
OG876NM2	168	1	L	1.04	31.52	134.66	I4 L4	I->L(4)	RNA-binding protein 39
OG8J4036	73	1	K	0.62	25.21	138.93	K4 Q4	Q->K(4)	Xaa-Pro aminopeptidase 1
OG876NM2	164	1	K	1.11	30.97	140.77	K4 R4	R->K(4)	RNA-binding protein 39
OG876NM2	341	1	L	1.2	31.81	151.45	I3 L5	I->L(4)	RNA-binding protein 39
OG876NM2	257	1	L	1.2	31.81	151.45	I3 L5	I->L(4)	RNA-binding protein 39
OG8Q2H24	130	1	D	0.76	27.51	152.8	D4 N4	N->D(4)	Pantetheinase
OG876NM2	349	1	S	1.32	29.78	159.97	S5 T2	T->S(4)	RNA-binding protein 39
OG876NM2	153	1	K	1.3	31.37	163.97	K5 R3	R->K(4)	RNA-binding protein 39
OG8J4036	247	1	E	0.67	27.41	166.67	E4 K3	K->E(4)	Xaa-Pro aminopeptidase 1
OG8KWND0	70	1	D	1.73	29.19	178.89	D4 E4	E->D(4)	Protein hu-li tai shao
OG876NM2	228	1	E	1.66	33.11	180.46	D3 E5	D->E(4)	RNA-binding protein 39
OG8KWND0	746	1	D	1.85	29.21	182.68	D4 E3	E->D(4)	Protein hu-li tai shao
OG8BVVDV	635	1	V	1.31	31.82	185.59	I4 V4	I->V(4)	Paramyosin
OG8D81SN	376	1	F	0.63	25.07	185.59	F4 Y3	Y->F(4)	PiggyBac transposable element-derived protein 2
OG8J4036	7	1	R	0.73	31.57	191.81	K3 R4	K->R(4)	Xaa-Pro aminopeptidase 1
OG8NS5XR	334	1	F	0.94	27.26	195.67	F4 Y4	Y->F(4)	TGF-beta receptor type-1
OG8C2KWX	138	1	I	1.04	26.52	196.44	I4 L3	L->I(4)	Scavenger receptor class B member 1
OG876NKG	120	1	A	1.59	25.08	197.27	A4 N1 S2	S->A(4)N(1)	Trithorax group protein osa
OG8NS5XR	345	1	E	1.02	29.79	212.22	D4 E4	D->E(4)	TGF-beta receptor type-1
OG8KWND0	423	1	Y	1.49	28.54	212.92	F4 Y4	F->Y(4)	Protein hu-li tai shao
OG8KWND0	200	1	Y	1.49	28.54	212.92	F4 Y4	F->Y(4)	Protein hu-li tai shao
OG8KWND0	171	1	Y	1.49	28.54	212.92	F4 Y4	F->Y(4)	Protein hu-li tai shao
OG8NS5XR	300	1	E	1.02	29.82	217.12	D4 E4	D->E(4)	TGF-beta receptor type-1
OG8KWND0	283	1	L	1.79	31.13	226.1	L4 M4	M->L(4)	Protein hu-li tai shao
OG876NM2	269	1	A	1.6	33.93	229.91	A5 Q3	Q->A(4)	RNA-binding protein 39
OG876NM2	214	1	D	1.81	32.24	230.89	D5 E3	E->D(4)	RNA-binding protein 39
OG876NM2	195	1	D	1.81	32.24	230.89	D5 E3	E->D(4)	RNA-binding protein 39
OG876NM2	163	1	D	1.81	32.24	230.89	D5 E3	E->D(4)	RNA-binding protein 39
OG8KWND0	398	1	F	1.54	28.42	232.65	F4 Y4	Y->F(4)	Protein hu-li tai shao
OG8KWND0	259	1	F	1.54	28.42	232.65	F4 Y4	Y->F(4)	Protein hu-li tai shao
OG8KWND0	152	1	F	1.54	28.42	232.65	F4 Y4	Y->F(4)	Protein hu-li tai shao
OG8NS5XR	303	1	R	1.58	31.03	236.65	K4 R4	K->R(4)	TGF-beta receptor type-1
OG8BGCG6	453	1	K	1.92	35.83	245.87	E4 K4	E->K(4)	Bromodomain-containing protein 4
OG8KWND0	556	1	D	6.02	28.96	255.87	D6 E2	E->D(4)	Protein hu-li tai shao
OG876NM2	41	1	V	1.2	34.16	257.45	I3 V5	I->V(4)	RNA-binding protein 39
OG8KWND0	449	1	L	3.32	30.87	260.43	L6 M2	M->L(4)	Protein hu-li tai shao
OG8NP9Q6	229	1	D	18.42	31.02	267.07	D8	E->D(4)	TOX high mobility group box family member 3
OG8BGCG6	417	1	E	0.85	32.25	275.91	E4 Q4	Q->E(4)	Bromodomain-containing protein 4
OG8C5G5K	146	1	V	2.62	21.71	285.38	F1 V4	L->F(1)V(4)	Regulator of V-ATPase in vacuolar membrane protein 2
OG8C2KWX	395	1	V	0.88	27.36	285.62	I3 V5	I->V(4)	Scavenger receptor class B member 1
OG8C2KWX	25	1	L	2.21	30.7	289.91	F3 L4	F->L(4)	Scavenger receptor class B member 1
OG8NS5XR	182	1	S	0.88	28.01	290.04	S4 T4	T->S(4)	TGF-beta receptor type-1
OG8KWND0	290	1	I	2.32	28.24	313.14	I4 V4	V->I(4)	Protein hu-li tai shao
OG8V722Z	729	1	S	1.28	31.64	326.69	A4 S4	A->S(4)	Serine/threonine-protein kinase 10
OG8JWZ0W	220	1	N	0.87	30.1	334.55	D3 G1 N4	D->N(4)	Fatty-acid amide hydrolase 2
OG8KWND0	254	1	I	1.2	28.79	336.49	I4 V4	V->I(4)	Protein hu-li tai shao
OG8KWND0	220	1	I	1.21	28.9	358.42	I4 V4	V->I(4)	Protein hu-li tai shao
OG8KWND0	244	1	I	1.21	28.93	362.89	I4 V4	V->I(4)	Protein hu-li tai shao
OG8KWND0	500	1	I	1.21	28.94	364.04	I4 V4	V->I(4)	Protein hu-li tai shao
OG8KWND0	232	1	I	1.21	28.94	364.04	I4 V4	V->I(4)	Protein hu-li tai shao
OG8KWND0	223	1	I	1.21	28.94	364.04	I4 V4	V->I(4)	Protein hu-li tai shao
OG8KWND0	213	1	I	1.21	28.94	364.04	I4 V4	V->I(4)	Protein hu-li tai shao
OG8NS5XR	373	1	T	0.97	27.64	367.8	S4 T4	S->T(4)	TGF-beta receptor type-1
OG8V45V6	58	1	V	6.99	30.7	374.33	I2 V5	I->V(4)	IDLSRF-like peptide
OG81G5QF	11	1	I	1.68	32.28	376.41	I4 L2 V2	V->I(4)	Hexokinase type 2
OG8KWND0	594	1	S	2.8	30.83	386.03	A4 S4	A->S(4)	Protein hu-li tai shao
OG8KWND0	273	1	S	2.8	30.83	386.04	A4 S4	A->S(4)	Protein hu-li tai shao
OG8KWND0	205	1	S	2.8	30.83	386.04	A4 S4	A->S(4)	Protein hu-li tai shao
OG8NS5XR	222	1	I	1.91	32.08	401.16	I4 L4	L->I(4)	TGF-beta receptor type-1
OG8V45V6	56	1	R	12.14	32.45	410.22	K2 R4 T1	K->R(4)	IDLSRF-like peptide
OG8NS5XR	207	1	L	2.32	34.21	425.18	L4 V4	V->L(4)	TGF-beta receptor type-1
OG8BGCG5	323	1	S	1.46	32.4	432.42	A4 S4	A->S(4)	Serine/threonine-protein kinase NLK
OG8KWND0	683	1	S	3.98	30.31	435.15	A2 S4	A->S(4)	Protein hu-li tai shao
OG8C2KWX	172	1	R	0.96	27.89	440.31	K3 R4	K->R(4)	Scavenger receptor class B member 1
OG8C2KWX	309	1	E	0.77	28.29	451.55	D1 E4 Q3	Q->E(4)	Scavenger receptor class B member 1
OG8BGCG6	481	1	R	1.48	33.99	456.39	K4 R4	K->R(4)	Bromodomain-containing protein 4
OG8BGCG6	372	1	R	1.48	33.99	456.43	K4 R4	K->R(4)	Bromodomain-containing protein 4
OG8KWND0	251	1	L	2.01	32.79	462.04	I4 L4	I->L(4)	Protein hu-li tai shao
OG80GGB8	303	1	F	1.33	36.82	465.52	F4 H1 L3	L->F(4)	Epoxide hydrolase 1
OG8BGCG6	239	1	P	0.86	35.61	469.84	A4 P4	A->P(4)	Bromodomain-containing protein 4
OG8C2KWX	134	1	G	1.51	31.66	478.98	A3 G4	A->G(4)	Scavenger receptor class B member 1
OG8KWND0	339	1	L	2.01	32.84	480.98	I4 L4	I->L(4)	Protein hu-li tai shao
OG8KWND0	122	1	L	2.01	32.84	481.49	I4 L4	I->L(4)	Protein hu-li tai shao
OG8KWND0	591	1	S	3.15	31.31	488.05	S4 T4	T->S(4)	Protein hu-li tai shao
OG8KWND0	421	1	S	3.15	31.31	488.05	S4 T4	T->S(4)	Protein hu-li tai shao
OG8X0QCS	76	1	F	2.87	32.98	488.38	C4 F4	C->F(4)	Phospholipid scramblase 1
OG876NM2	274	1	S	1.47	33.52	495.56	P3 S5	P->S(4)	RNA-binding protein 39
OG876NM2	94	1	S	1.47	33.52	495.89	P3 S5	P->S(4)	RNA-binding protein 39
OG8NS5XR	388	1	V	1.4	31	500.91	I4 V4	I->V(4)	TGF-beta receptor type-1
OG8KWND0	656	1	S	3.37	31.19	502.03	S4 T3	T->S(4)	Protein hu-li tai shao
OG8C2KWX	45	1	S	1.39	29.58	506.49	S4 T3	T->S(4)	Scavenger receptor class B member 1
OG8BGCG5	154	1	I	1.85	34.08	506.77	I4 V4	V->I(4)	Serine/threonine-protein kinase NLK
OG8V45V6	33	1	A	11.06	31.71	509.55	A5 G2	G->A(4)	IDLSRF-like peptide
OG8V45V6	18	1	A	11.07	31.71	510.25	A4 G3	G->A(4)	IDLSRF-like peptide
OG8XPT2Q	313	1	S	1.89	31.98	552.96	A3 S4	A->S(4)	Diacylglycerol lipase-beta
OG876NM2	268	1	T	0.96	32.19	567.33	S3 T5	S->T(4)	RNA-binding protein 39
OG876NM2	227	1	T	0.96	32.19	567.33	S3 T5	S->T(4)	RNA-binding protein 39
OG876NM2	183	1	T	0.96	32.19	567.33	S3 T5	S->T(4)	RNA-binding protein 39
OG876NM2	114	1	T	0.96	32.19	567.33	S3 T5	S->T(4)	RNA-binding protein 39
OG876NM2	32	1	T	0.96	32.19	567.33	S3 T5	S->T(4)	RNA-binding protein 39
OG8NS5XR	274	1	V	1.41	31.14	572.47	I4 V4	I->V(4)	TGF-beta receptor type-1
OG81G5QX	303	1	F	0.73	32.74	575.97	F4 L4	L->F(4)	Glucose dehydrogenase [FAD, quinone]
OG8C2KWX	173	1	E	1.09	29.38	590.23	E4 Q3	Q->E(4)	Scavenger receptor class B member 1
OG8C2KWX	60	1	E	1.09	29.38	590.23	E4 Q3	Q->E(4)	Scavenger receptor class B member 1
OG8C5G5K	98	1	Q	1.41	28.51	597.11	I1 L1 Q4 Y2	F->L(1)Q(4)Y(1) Y->I(1)	Regulator of V-ATPase in vacuolar membrane protein 2
OG876NM2	287	1	I	1.82	33.64	598.53	I5 L3	L->I(4)	RNA-binding protein 39
OG8V45V6	184	1	G	11.42	33.22	612.64	A2 G6	A->G(4)	IDLSRF-like peptide
OG8BGCG6	328	1	D	0.96	35.04	617.21	D4 N4	N->D(4)	Bromodomain-containing protein 4
OG8KWND0	531	1	K	2.64	34.43	623.07	H4 K4	H->K(4)	Protein hu-li tai shao
OG876NM2	18	1	D	2.75	34.13	632.05	D4 E1 F2 V1	F->D(4)	RNA-binding protein 39
OG8KWND0	777	1	K	2.88	34.29	632.84	H3 K4	H->K(4)	Protein hu-li tai shao
OG8KWND0	520	1	R	2.81	33.59	641.77	K4 R4	K->R(4)	Protein hu-li tai shao
OG8Z658F	320	1	R	0.58	32.61	658.97	Q3 R4	Q->R(4)	Retrovirus-related Pol polyprotein from transposon 17.6
OG876NM2	100	1	S	3.49	34.42	663.04	N3 S5	N->S(4)	RNA-binding protein 39
OG8KWND0	301	1	V	5.56	33.22	691.41	L4 V4	L->V(4)	Protein hu-li tai shao
OG8KWND0	78	1	V	5.56	33.22	691.43	L4 V4	L->V(4)	Protein hu-li tai shao
OG876NKG	36	1	T	0.7	29.04	694.57	S3 T4	S->T(4)	Trithorax group protein osa
OG8KWND0	552	1	R	2.82	33.71	721.8	K4 R4	K->R(4)	Protein hu-li tai shao
OG8KWND0	443	1	R	2.82	33.71	721.8	K4 R4	K->R(4)	Protein hu-li tai shao
OG8KWND0	374	1	R	2.82	33.71	721.8	K4 R4	K->R(4)	Protein hu-li tai shao
OG8KWND0	31	1	R	2.82	33.71	721.8	K4 R4	K->R(4)	Protein hu-li tai shao
OG8KWND0	440	1	V	3.92	33.8	728.81	M4 V4	M->V(4)	Protein hu-li tai shao
OG8KWND0	43	1	V	3.92	33.8	728.81	M4 V4	M->V(4)	Protein hu-li tai shao
OG8KWND0	74	1	S	3.43	31.58	733.47	N4 S4	N->S(4)	Protein hu-li tai shao
OG8C2KWX	21	1	S	2.52	31.47	746.25	G3 S4	G->S(4)	Scavenger receptor class B member 1
OG8C2KWX	91	1	G	2.27	33.24	765.64	G4 S3	S->G(4)	Scavenger receptor class B member 1
OG8BGCG6	480	1	P	1.51	38.13	786.42	P4 S4	S->P(4)	Bromodomain-containing protein 4
OG8BGCG6	168	1	P	1.51	38.13	786.51	P4 S4	S->P(4)	Bromodomain-containing protein 4
OG8C2KWX	18	1	L	2.37	32.97	804.98	A3 L4	A->L(4)	Scavenger receptor class B member 1
OG876NM2	254	1	G	3.9	36.03	806.47	D3 G5	D->G(4)	RNA-binding protein 39
OG876NM2	101	1	G	3.9	36.03	806.47	D3 G5	D->G(4)	RNA-binding protein 39
OG82JRCG	182	1	T	10.46	27.12	839.24	A4 T4	A->T(4)	Chaperone protein HtpG
OG876NM2	216	1	T	1.16	33.71	842.29	N2 T6	N->T(4)	RNA-binding protein 39
OG8C2KWX	253	1	T	0.78	31.14	847.78	S4 T4	S->T(4)	Scavenger receptor class B member 1
OG876NKG	54	1	T	0.71	29.98	860.63	A3 T4	A->T(4)	Trithorax group protein osa
OG876NM2	233	1	A	2.04	36.58	861.03	A5 T3	T->A(4)	RNA-binding protein 39
OG8C2KWX	187	1	A	0.76	30.53	872.79	A4 S4	S->A(4)	Scavenger receptor class B member 1
OG8KWND0	615	1	R	6.6	33.09	903.02	K2 R6	K->R(4)	Protein hu-li tai shao
OG8BGCG6	456	1	I	1.31	34.94	908.94	I4 L4	L->I(4)	Bromodomain-containing protein 4
OG8C2KWX	117	1	V	1.95	33.25	969.87	L3 V4	L->V(4)	Scavenger receptor class B member 1
OG8C2KWX	81	1	V	1.95	33.25	969.87	L3 V4	L->V(4)	Scavenger receptor class B member 1
OG876NM2	301	1	N	7.23	26.57	986.72	N6 S1 T1	T->N(4)S(1)	RNA-binding protein 39
OG8C2KWX	327	1	L	1.11	34.03	1061.29	L4 Q4	Q->L(4)	Scavenger receptor class B member 1
OG876NM2	121	1	A	6.39	33.03	1123.17	A6 V2	V->A(4)	RNA-binding protein 39
OG876NM2	19	1	E	9.96	31.93	1136.56	E5 F3	F->E(4)	RNA-binding protein 39
OG8KWND0	322	1	I	2.61	32.56	1157.5	I4 L4	L->I(4)	Protein hu-li tai shao
OG8KWND0	250	1	I	2.61	32.56	1157.5	I4 L4	L->I(4)	Protein hu-li tai shao
OG8KWND0	130	1	I	2.61	32.56	1157.56	I4 L4	L->I(4)	Protein hu-li tai shao
OG8KWND0	125	1	A	2.55	32.39	1181.17	A4 T4	T->A(4)	Protein hu-li tai shao
OG8KWND0	225	1	Q	2.6	33.05	1189.39	H4 Q4	H->Q(4)	Protein hu-li tai shao
OG876NM2	27	1	R	3.06	37.49	1239.1	P3 R5	P->R(4)	RNA-binding protein 39
OG8NS5XR	394	1	K	1.86	34.11	1252.19	K4 N4	N->K(4)	TGF-beta receptor type-1
OG8Z658F	106	1	L	0.75	39.59	1261.2	A4 L4	A->L(4)	Retrovirus-related Pol polyprotein from transposon 17.6
OG8KWND0	516	1	G	3.95	34.44	1269.34	G4 N4	N->G(4)	Protein hu-li tai shao
OG8KWND0	343	1	G	3.95	34.44	1269.34	G4 N4	N->G(4)	Protein hu-li tai shao
OG8KWND0	306	1	K	6.84	33.61	1273.13	K4 N4	N->K(4)	Protein hu-li tai shao
OG8BGCG6	305	1	N	1.24	36.24	1301.62	D4 N4	D->N(4)	Bromodomain-containing protein 4
OG8C2KWX	237	1	E	0.9	31.48	1320.49	D4 E4	D->E(4)	Scavenger receptor class B member 1
OG8C2KWX	222	1	E	0.91	31.5	1323.22	D4 E4	D->E(4)	Scavenger receptor class B member 1
OG8BGCG6	157	1	A	1.03	33.63	1327.29	A4 S4	S->A(4)	Bromodomain-containing protein 4
OG8C2KWX	108	1	Y	1.63	33.57	1363.63	F3 Y4	F->Y(4)	Scavenger receptor class B member 1
OG8C2KWX	176	1	Y	1.63	33.57	1364.96	F3 Y4	F->Y(4)	Scavenger receptor class B member 1
OG8C2KWX	89	1	Y	1.63	33.57	1364.96	F3 Y4	F->Y(4)	Scavenger receptor class B member 1
OG8C2KWX	32	1	Y	1.63	33.57	1364.96	F3 Y4	F->Y(4)	Scavenger receptor class B member 1
OG8BGCG6	267	1	N	1.52	36.61	1375.01	G4 N4	G->N(4)	Bromodomain-containing protein 4
OG876NKG	116	1	N	0.75	30.2	1428.04	N4 S3	S->N(4)	Trithorax group protein osa
OG8C5G5K	133	1	N	8.8	30.42	1436.15	N4	R->N(4)	Regulator of V-ATPase in vacuolar membrane protein 2
OG8C2KWX	318	1	V	0.87	33.21	1462.94	T4 V4	T->V(4)	Scavenger receptor class B member 1
OG876NM2	272	1	S	18.65	23.83	1476.63	A1 S4 V3	V->S(4)	RNA-binding protein 39
OG8KWND0	148	1	A	2.98	32.67	1489.47	A4 S4	S->A(4)	Protein hu-li tai shao
OG876NM2	379	1	A	6.99	33.76	1518.81	A5 I2	I->A(4)	RNA-binding protein 39
OG876NM2	230	1	M	1.57	35.2	1578.38	L3 M5	L->M(4)	RNA-binding protein 39
OG876NM2	38	1	M	1.57	35.2	1578.38	L3 M5	L->M(4)	RNA-binding protein 39
OG876NM2	132	1	N	1.38	35.93	1594.49	N6 T2	T->N(4)	RNA-binding protein 39
OG8BGCG6	310	1	Y	1.25	38.95	1612.41	H4 Y4	H->Y(4)	Bromodomain-containing protein 4
OG8KWND0	686	1	A	4.39	31.98	1617.32	A4 S2	S->A(4)	Protein hu-li tai shao
OG8KWND0	680	1	A	4.39	31.98	1617.32	A4 S2	S->A(4)	Protein hu-li tai shao
OG8KWND0	676	1	A	4.39	31.98	1617.32	A4 S2	S->A(4)	Protein hu-li tai shao
OG876NM2	110	1	I	2	35.65	1636.27	H3 I5	H->I(4)	RNA-binding protein 39
OG8V45V6	39	1	A	13.59	32.24	1654.85	A5 V2	V->A(4)	IDLSRF-like peptide
OG876NM2	340	1	N	1.4	35.96	1680.44	N5 T3	T->N(4)	RNA-binding protein 39
OG876NM2	362	1	V	3.11	36.85	1810.92	T2 V5	T->V(4)	RNA-binding protein 39
OG876NM2	128	1	V	6.36	35.1	1814.03	A1 L1 M2 V4	M->V(4)	RNA-binding protein 39
OG876NM2	20	1	F	3.63	36.76	1821.33	D3 F4 P1	D->F(4)	RNA-binding protein 39
OG8C2KWX	245	1	D	5.06	34.92	1859.61	D4 K4	K->D(4)	Scavenger receptor class B member 1
OG8V45V6	170	1	F	11.22	34.08	1894.97	F6 M2	M->F(4)	IDLSRF-like peptide
OG876NM2	279	1	V	2.33	38.01	1944.07	P3 V5	P->V(4)	RNA-binding protein 39
OG876NM2	133	1	V	2.33	38.01	1944.07	P3 V5	P->V(4)	RNA-binding protein 39
OG8KWND0	662	1	A	9.64	31.07	1950.8	A6 T1	T->A(4)	Protein hu-li tai shao
OG876NM2	280	1	S	8.63	31.09	1970.96	A2 P1 S5	A->S(4)	RNA-binding protein 39
OG8KWND0	154	1	N	2.01	33.35	2056.51	H4 N4	H->N(4)	Protein hu-li tai shao
OG8C2KWX	326	1	V	0.84	33.96	2064.07	A4 V4	A->V(4)	Scavenger receptor class B member 1
OG8KWND0	11	1	E	9.92	30.85	2075.52	E4 G4	G->E(4)	Protein hu-li tai shao
OG8C2KWX	79	1	L	14.85	27.11	2113	L4 P3	P->L(4)	Scavenger receptor class B member 1
OG8V45V6	13	1	A	17.59	31.22	2120.84	A5 I2	I->A(4)	IDLSRF-like peptide
OG8KWND0	353	1	E	13.22	28.83	2137.86	E4 G2 S2	S->E(4)	Protein hu-li tai shao
OG8C2KWX	369	1	Y	0.87	34.85	2201.36	H4 Y4	H->Y(4)	Scavenger receptor class B member 1
OG8BGCG6	301	1	V	1.07	37.9	2261.23	A4 V4	A->V(4)	Bromodomain-containing protein 4
OG876NM2	107	1	V	4.3	36.67	2309.65	V5 Y3	Y->V(4)	RNA-binding protein 39
OG876NM2	64	1	K	2.67	36.95	2402.58	K5 P3	P->K(4)	RNA-binding protein 39
OG8KWND0	408	1	V	6.73	33.3	2534.92	P4 V4	P->V(4)	Protein hu-li tai shao
OG8V45V6	3	1	S	17.79	31.05	2546.77	C2 S4 Y1	C->S(4)	IDLSRF-like peptide
OG876NM2	108	1	P	2.86	36.25	2555.41	K3 P5	K->P(4)	RNA-binding protein 39
OG8V45V6	28	1	F	15.79	33.17	2588.18	F5 L2	L->F(4)	IDLSRF-like peptide
OG8C2KWX	175	1	V	1.7	34.04	2612.59	A3 V4	A->V(4)	Scavenger receptor class B member 1
OG8BGCG5	315	1	K	7.74	32.9	2689.1	H4 K4	H->K(4)	Serine/threonine-protein kinase NLK
OG876NM2	17	1	S	9.9	30.5	2783.62	F1 Q3 S4	Q->S(4)	RNA-binding protein 39
OG8KWND0	338	1	E	28.04	19.63	2823.01	E4 N1 S3	S->E(4)N(1)	Protein hu-li tai shao
OG8KWND0	365	1	E	13.98	29.42	2872.71	E4 K3	K->E(4)	Protein hu-li tai shao
OG8C2KWX	167	1	T	1.88	34.23	2876.66	T4 V3	V->T(4)	Scavenger receptor class B member 1
OG8KWND0	748	1	S	9.03	29.44	2893.99	G3 S4	G->S(4)	Protein hu-li tai shao
OG8V45V6	133	1	I	9.11	33.57	2917.53	I6 V2	V->I(4)	IDLSRF-like peptide
OG8BGCG5	284	1	V	6.18	34.71	2999.44	A2 T2 V4	A->V(4)	Serine/threonine-protein kinase NLK
OG8KWND0	383	1	L	4.46	35.19	3255.28	L4 Q4	Q->L(4)	Protein hu-li tai shao
OG8KWND0	515	1	L	10.99	31.28	3321.77	L4 P4	P->L(4)	Protein hu-li tai shao
OG876NM2	21	1	G	10.51	34.49	3326.75	G5 S3	S->G(4)	RNA-binding protein 39
OG8BGCG6	448	1	D	14.77	29.13	3465.54	D4 K4	K->D(4)	Bromodomain-containing protein 4
OG8KWND0	424	1	S	8.16	28.76	3499.77	A2 S4 V2	V->S(4)	Protein hu-li tai shao
OG8C2KWX	368	1	S	5.81	32.26	3504.11	F4 S4	F->S(4)	Scavenger receptor class B member 1
OG8KWND0	513	1	N	5.5	33.1	3504.55	G4 N4	G->N(4)	Protein hu-li tai shao
OG8KWND0	313	1	T	3.9	32.92	3543.09	A4 T4	A->T(4)	Protein hu-li tai shao
OG876NM2	15	1	D	2.69	36.95	3547.34	D5 H3	H->D(4)	RNA-binding protein 39
OG8KWND0	719	1	N	5.84	32.96	3606.89	G3 N4	G->N(4)	Protein hu-li tai shao
OG8KWND0	726	1	L	5.9	34.67	3653.49	A3 L4	A->L(4)	Protein hu-li tai shao
OG8BGCG6	264	1	L	10.32	31.53	3657.61	L4 P4	P->L(4)	Bromodomain-containing protein 4
OG8C2KWX	227	1	T	1.82	36.88	3736.06	L4 T4	L->T(4)	Scavenger receptor class B member 1
OG876NM2	259	1	Q	4.97	34.06	3845.73	A3 Q5	A->Q(4)	RNA-binding protein 39
OG8KWND0	674	1	N	7.38	32.44	3846.45	G2 N4	G->N(4)	Protein hu-li tai shao
OG876NM2	189	1	S	5.57	34.22	3871.88	D3 S5	D->S(4)	RNA-binding protein 39
OG8BGCG5	102	1	T	2.75	34.72	3907.97	S4 T4	S->T(4)	Serine/threonine-protein kinase NLK
OG8KWND0	752	1	S	16.45	25.92	3911.08	L2 P1 S4	P->S(4)	Protein hu-li tai shao
OG876NM2	380	1	T	2.12	36.79	4006.47	N1 T4 V2	V->T(4)	RNA-binding protein 39
OG8V45V6	30	1	H	17.52	34.4	4224.15	H5 R2	R->H(4)	IDLSRF-like peptide
OG8C2KWX	209	1	A	1.83	36.07	4310.64	A4 D4	D->A(4)	Scavenger receptor class B member 1
OG8BGCG6	431	1	Q	1.51	37.39	4370.61	E4 Q4	E->Q(4)	Bromodomain-containing protein 4
OG8J4036	164	1	G	1.13	41.67	4510.25	G4 K4	K->G(4)	Xaa-Pro aminopeptidase 1
OG8NS5XR	359	1	V	12.64	28.19	4680.58	P4 V4	P->V(4)	TGF-beta receptor type-1
OG8KWND0	670	1	K	34.04	23.98	4860.36	A1 K4 V1	A->K(4)	Protein hu-li tai shao
OG8KWND0	288	1	R	4.65	36.94	4903.25	H4 R4	H->R(4)	Protein hu-li tai shao
OG876NM2	90	1	T	2.5	36.63	4954.04	T5 V3	V->T(4)	RNA-binding protein 39
OG8KWND0	275	1	S	9.97	29.07	5124.18	D4 S4	D->S(4)	Protein hu-li tai shao
OG8KWND0	653	1	S	10.39	28.92	5242.32	D3 S4	D->S(4)	Protein hu-li tai shao
OG8KWND0	336	1	E	15.25	29.42	5414.14	E4 V4	V->E(4)	Protein hu-li tai shao
OG8C2KWX	288	1	T	2.29	37	5449.61	E4 T4	E->T(4)	Scavenger receptor class B member 1
OG8KWND0	602	1	T	5.35	32.85	5556.02	S4 T4	S->T(4)	Protein hu-li tai shao
OG8KWND0	197	1	T	5.35	32.85	5556.02	S4 T4	S->T(4)	Protein hu-li tai shao
OG8BGCG6	233	1	V	4.63	35.94	5577.59	E4 V4	E->V(4)	Bromodomain-containing protein 4
OG876NM2	10	1	E	13.71	33.52	5762.57	E5 S3	S->E(4)	RNA-binding protein 39
OG876NM2	275	1	P	4.16	36.32	5871.06	P5 Q3	Q->P(4)	RNA-binding protein 39
OG876NM2	256	1	E	7.77	35.95	5991.42	E5 N3	N->E(4)	RNA-binding protein 39
OG8KWND0	264	1	S	11.13	28.88	6042.39	S4 V4	V->S(4)	Protein hu-li tai shao
OG8G7FJH	26	1	G	16.09	33.27	6238.2	C2 G4 S2	C->G(4)	Protein transport protein Sec24C
OG8KWND0	643	1	R	7.52	35.44	6366.59	H2 Q2 R4	Q->R(4)	Protein hu-li tai shao
OG8KWND0	639	1	S	14.22	27.11	6611.64	L4 S4	L->S(4)	Protein hu-li tai shao
OG876NM2	296	1	K	3.27	37.98	6661.43	K5 T3	T->K(4)	RNA-binding protein 39
OG876NM2	102	1	K	3.27	37.98	6661.43	K5 T3	T->K(4)	RNA-binding protein 39
OG8KWND0	344	1	G	10.81	33.63	6727.11	G4 H4	H->G(4)	Protein hu-li tai shao
OG8KWND0	654	1	S	14.67	27.03	6756.64	L3 S4	L->S(4)	Protein hu-li tai shao
OG876NM2	331	1	E	6.84	36.83	6782.47	E5 Q3	Q->E(4)	RNA-binding protein 39
OG8C2KWX	8	1	K	7.28	33	6803.22	K4 V3	V->K(4)	Scavenger receptor class B member 1
OG8DV875	163	1	M	0.8	39.71	7092.24	K4 M4	K->M(4)	Astacin-like metalloprotease toxin 1
OG876NM2	385	1	L	25.69	29.53	7331.53	G1 L5 V1	G->L(4)	RNA-binding protein 39
OG8BGCG6	385	1	R	2.58	38.59	7458.32	R4 S4	S->R(4)	Bromodomain-containing protein 4
OG876NM2	211	1	T	2.39	37.49	7477.19	H3 T5	H->T(4)	RNA-binding protein 39
OG8KWND0	499	1	S	26.99	19.64	7585.11	L3 M1 S4	L->M(1)S(4)	Protein hu-li tai shao
OG8KWND0	733	1	I	24.26	28.86	7658.7	A3 I4	A->I(4)	Protein hu-li tai shao
OG8KWND0	541	1	N	5.29	34.28	7710.45	N4 S4	S->N(4)	Protein hu-li tai shao
OG8KWND0	97	1	S	16.24	27.34	7837.13	Q2 R2 S4	Q->S(4)	Protein hu-li tai shao
OG8KWND0	101	1	P	11.31	31.75	7879.77	P4 S4	S->P(4)	Protein hu-li tai shao
OG8KWND0	351	1	D	14.43	30.2	7889.92	D4 P4	P->D(4)	Protein hu-li tai shao
OG8C2KWX	119	1	E	8.5	31.98	8027.32	E4 N3	N->E(4)	Scavenger receptor class B member 1
OG8KWND0	741	1	G	13.25	32.25	8050.12	G4 S3	S->G(4)	Protein hu-li tai shao
OG8NS5XR	307	1	M	2.28	35.85	8243.36	I4 M4	I->M(4)	TGF-beta receptor type-1
OG876NM2	45	1	Q	6.83	33.48	8394.02	Q5 R3	R->Q(4)	RNA-binding protein 39
OG8KWND0	108	1	V	7.61	34.91	8563.08	H4 V4	H->V(4)	Protein hu-li tai shao
OG8V45V6	11	1	S	23.69	30.36	8585.03	L2 S5	L->S(4)	IDLSRF-like peptide
OG8KWND0	655	1	R	19.62	31.52	8660.21	N3 R4	N->R(4)	Protein hu-li tai shao
OG876NM2	263	1	K	13.54	31.96	8906.69	K5 S3	S->K(4)	RNA-binding protein 39
OG8V45V6	20	1	Y	16.06	33.44	8969.93	H2 Y5	H->Y(4)	IDLSRF-like peptide
OG8C2KWX	136	1	M	1.42	31.55	8973	L3 M4	L->M(4)	Scavenger receptor class B member 1
OG8KWND0	774	1	S	15.76	26.71	9031.43	K3 S4	K->S(4)	Protein hu-li tai shao
OG8GJ28N	21	1	M	1.3	33.95	9101.65	L4 M4	L->M(4)	Glutathione S-transferase Mu 1
OG8KWND0	402	1	M	4.24	35.72	9194.89	L4 M4	L->M(4)	Protein hu-li tai shao
OG8KWND0	723	1	M	4.57	35.58	9414.26	L3 M4	L->M(4)	Protein hu-li tai shao
OG8KWND0	309	1	A	8.94	31.28	9856.49	A4 L4	L->A(4)	Protein hu-li tai shao
OG8C2KWX	78	1	P	15.87	30.21	9859.44	K3 P4	K->P(4)	Scavenger receptor class B member 1
OG876NM2	316	1	N	8.64	33.13	10152.97	K3 N5	K->N(4)	RNA-binding protein 39
OG876NM2	29	1	P	6.4	35.12	10303.1	D3 P5	D->P(4)	RNA-binding protein 39
OG8C2KWX	1	1	C	1.41	38.53	10315.91	C4 M3	M->C(4)	Scavenger receptor class B member 1
OG876NM2	185	1	T	2.97	37.75	10331.94	H1 T4 Y3	Y->T(4)	RNA-binding protein 39
OG8KWND0	427	1	Y	17.42	24.95	10640.49	F2 L2 Y4	L->Y(4)	Protein hu-li tai shao
OG8V45V6	80	1	P	25.33	32.61	11477.72	L2 P5	L->P(4)	IDLSRF-like peptide
OG876NM2	328	1	N	4.57	37.11	11734.8	M3 N5	M->N(4)	RNA-binding protein 39
OG8KWND0	720	1	G	14.75	31.57	11887.23	E3 G4	E->G(4)	Protein hu-li tai shao
OG8BVVDV	656	1	F	9.52	31.56	12566.4	F5 Y3	Y->F(4)	Paramyosin
OG8KWND0	163	1	Q	9.3	32.97	12592.38	L4 Q4	L->Q(4)	Protein hu-li tai shao
OG8KWND0	131	1	Q	9.3	32.97	12592.38	L4 Q4	L->Q(4)	Protein hu-li tai shao
OG8KWND0	364	1	A	11.05	30.19	12718.72	A4 D4	D->A(4)	Protein hu-li tai shao
OG8NS5XR	285	1	M	4.25	35.38	14204.02	L4 M4	L->M(4)	TGF-beta receptor type-1
OG8KWND0	428	1	G	20.91	28.1	14369.44	D2 E2 G4	D->G(4)	Protein hu-li tai shao
OG8KWND0	684	1	Q	15.14	30.42	14519.47	Q4 R2	R->Q(4)	Protein hu-li tai shao
OG8KWND0	366	1	P	15.7	30.32	14939.58	D3 P4	D->P(4)	Protein hu-li tai shao
OG876NM2	276	1	M	2.73	38.29	15150.52	M5 Q3	Q->M(4)	RNA-binding protein 39
OG876NM2	66	1	Q	27.37	16.88	15651.24	G1 Q5 R2	R->G(1)Q(4)	RNA-binding protein 39
OG876NM2	125	1	M	2.37	38.86	16577.97	A1 M4 S3	S->M(4)	RNA-binding protein 39
OG8KWND0	44	1	Q	14.54	30.14	16808.33	K4 Q4	K->Q(4)	Protein hu-li tai shao
OG8KWND0	553	1	Q	14.54	30.14	16808.83	K4 Q4	K->Q(4)	Protein hu-li tai shao
OG8C2KWX	98	1	P	16.04	30.65	16886.01	I3 P4	I->P(4)	Scavenger receptor class B member 1
OG8V45V6	100	1	T	22.99	32.08	17630.31	A2 T5	A->T(4)	IDLSRF-like peptide
OG876NM2	126	1	M	2.66	38.58	17964.25	M5 S3	S->M(4)	RNA-binding protein 39
OG8C2KWX	346	1	H	1.53	38.3	18152.32	H4 Y4	Y->H(4)	Scavenger receptor class B member 1
OG8KWND0	407	1	Q	17.08	29.88	18273.35	L2 Q4 V2	L->Q(4)	Protein hu-li tai shao
OG8KWND0	349	1	I	18.7	29.69	19659.54	G4 I4	G->I(4)	Protein hu-li tai shao
OG8KWND0	721	1	Q	12.72	31.31	19670.04	E3 Q4	E->Q(4)	Protein hu-li tai shao
OG8KWND0	688	1	Q	14.7	30.95	20499.78	E2 Q4	E->Q(4)	Protein hu-li tai shao
OG876NM2	373	1	M	5.07	37.01	21452.14	M5 S2	S->M(4)	RNA-binding protein 39
OG8KWND0	373	1	W	8.7	38.22	22179.21	F4 W4	F->W(4)	Protein hu-li tai shao
OG8KWND0	764	1	G	22.8	29.75	22531.4	G4 K3	K->G(4)	Protein hu-li tai shao
OG876NM2	22	1	K	13.39	32.12	22583.5	K5 L3	L->K(4)	RNA-binding protein 39
OG8KWND0	503	1	Q	15.07	29.54	22625.27	D2 E2 Q4	D->Q(4)	Protein hu-li tai shao
OG8NS5XR	344	1	F	4.14	35.87	22709.98	F4 I4	I->F(4)	TGF-beta receptor type-1
OG8KWND0	151	1	M	10.28	33.62	22953.56	I4 M4	I->M(4)	Protein hu-li tai shao
OG8KWND0	169	1	H	3.48	34.64	23792.03	H4 N4	N->H(4)	Protein hu-li tai shao
OG8KWND0	95	1	H	3.48	34.64	23792.03	H4 N4	N->H(4)	Protein hu-li tai shao
OG8V45V6	102	1	I	19.61	32.64	23884.6	I5 L2	L->I(4)	IDLSRF-like peptide
OG8KWND0	400	1	Q	13.08	31.38	24036.74	Q4 Y4	Y->Q(4)	Protein hu-li tai shao
OG8BGCG5	109	1	T	12.5	29.67	24268.74	T4 V4	V->T(4)	Serine/threonine-protein kinase NLK
OG8V45V6	6	1	M	17.15	33.5	24475.49	M4 N2 V1	N->M(4)	IDLSRF-like peptide
OG876NM2	103	1	K	15.33	31.7	25419.51	E3 K5	E->K(4)	RNA-binding protein 39
OG8C2KWX	298	1	E	1.19	39.24	25607.21	E4 M3 V1	M->E(4)	Scavenger receptor class B member 1
OG8KWND0	8	1	N	14.45	29.8	26209.28	K4 N4	K->N(4)	Protein hu-li tai shao
OG8NS5XR	262	1	F	6.03	34.45	29353.7	F4 L4	L->F(4)	TGF-beta receptor type-1
OG876NM2	91	1	Y	11.64	34.39	29440.87	D3 F1 Y4	D->Y(4)	RNA-binding protein 39
OG8KWND0	266	1	Q	14.05	31.21	30281.12	A2 Q4 T2	A->Q(4)	Protein hu-li tai shao
OG8KWND0	77	1	G	18.88	31.15	31098.34	G4 Y4	Y->G(4)	Protein hu-li tai shao
OG8KWND0	237	1	T	11.18	30.89	32501.27	M4 T4	M->T(4)	Protein hu-li tai shao
OG8KWND0	303	1	M	8.95	34.6	33188.73	M4 Y4	Y->M(4)	Protein hu-li tai shao
OG8KWND0	305	1	H	4.93	34.31	35654.67	H4 Q4	Q->H(4)	Protein hu-li tai shao
OG8KWND0	713	1	Q	18	29.1	35744.55	A2 G1 Q4	G->Q(4)	Protein hu-li tai shao
OG8V45V6	128	1	M	18.5	33.09	37657.65	M6 V2	V->M(4)	IDLSRF-like peptide
OG8KWND0	405	1	T	12.69	30.3	39214.32	T4 V4	V->T(4)	Protein hu-li tai shao
OG8KWND0	79	1	T	17.28	28.15	40164.33	P4 T4	P->T(4)	Protein hu-li tai shao
OG8BGCG6	190	1	H	4.46	38.66	41325.6	H4 S4	S->H(4)	Bromodomain-containing protein 4
OG8V45V6	109	1	Y	19.23	35.47	45583.69	F4 Y4	F->Y(4)	IDLSRF-like peptide
OG876NM2	270	1	Q	18.45	26.91	46280.88	G3 Q5	G->Q(4)	RNA-binding protein 39
OG8KWND0	397	1	T	17.73	28.39	49275.22	L4 T4	L->T(4)	Protein hu-li tai shao
OG8KWND0	15	1	N	21.03	28.57	50568.86	E4 N4	E->N(4)	Protein hu-li tai shao
OG8KWND0	744	1	T	16.63	27.93	51545.46	I1 T4 V2	I->T(4)	Protein hu-li tai shao
OG876NM2	26	1	H	14.58	31.61	55182.94	H5 L3	L->H(4)	RNA-binding protein 39
OG8BGCG6	307	1	H	8.95	34.41	61563.29	H4 P4	P->H(4)	Bromodomain-containing protein 4
OG8KWND0	13	1	N	19.91	30.32	74403.54	I2 N4 V2	V->N(4)	Protein hu-li tai shao
OG876NM2	99	1	Y	17.05	34.06	93995.17	L4 Y4	L->Y(4)	RNA-binding protein 39
OG8V45V6	8	1	M	26.07	31.36	96957.5	L2 M4 V1	L->M(4)	IDLSRF-like peptide
OG8KWND0	96	1	T	21.12	28.35	130713.82	R4 T4	R->T(4)	Protein hu-li tai shao
OG8KWND0	168	1	C	22.4	34.72	1834846.8	C4 L4	L->C(4)	Protein hu-li tai shao
OG8KWND0	257	1	C	7.93	38.72	228599.05	C4 H4	H->C(4)	Protein hu-li tai shao
OG8V45V6	5	1	Q	29.41	34.09	242150.87	L2 Q5	L->Q(4)	IDLSRF-like peptide
OG8BGCG6	525	1	F	32.94	35.32	308842.67	F4 S2	S->F(4)	Bromodomain-containing protein 4
OG8KWND0	176	1	H	21.05	29.12	504441.39	H4 P4	P->H(4)	Protein hu-li tai shao
OG81G5QX	233	1	L	1.67	31.23	515.46	L5 V3	V->L(5)	Glucose dehydrogenase [FAD, quinone]
OG876NM2	8	1	K	4.73	33.13	1802.15	K6 P1 R1	R->K(5)	RNA-binding protein 39
OG876NM2	281	1	V	2.19	36.58	1945.32	I3 V5	I->V(5)	RNA-binding protein 39
